# Supplementary material for: Insights into Adaption and Growth Evolution: Genome–Wide Copy Number Variation Analysis in Chinese Hainan Yellow Cattle Using Whole–Genome Re–Sequencing Data
Source: Int J Mol Sci. 2024 Nov 6;25(22):11919. doi: 10.3390/ijms252211919 (PMC11594005; doi:10.3390/ijms252211919)
Supplement: Supplementary file 1 [file ijms-25-11919-s001.zip]

Archive with 4 entries (4 files):
- Figure S1.tif
- Figure S2.tif
- Figure S3.tiff
- Tables S1-S10.xlsx
