# Supplementary material for: Insights into Adaption and Growth Evolution: Genome–Wide Copy Number Variation Analysis in Chinese Hainan Yellow Cattle Using Whole–Genome Re–Sequencing Data
Source: Int J Mol Sci. 2024 Nov 6;25(22):11919. doi: 10.3390/ijms252211919 (PMC11594005; doi:10.3390/ijms252211919)
Supplement: Supplementary file 1 [file ijms-25-11919-s001.zip › Tables S1-S10.xlsx]

## Sheet: Table S1
Table S1: Summary of sample information and resequencing data for 30 Hainan yellow cattle.
sampleID	Sex	total reads	total bases	Q20 bases	Q30 bases	GC content	mean length before filtering	Mean depth(X)	Mapping rate	Cov_ratio_1X(%)	Cov_ratio_5X(%)	Cov_ratio_10X(%)
HN72	male	212.095504 M	31.814326 G	0.989701	0.968085	0.42171	150	11	0.9963	97.88	87.82	51.83
HN73	male	175.239430 M	26.285915 G	0.98791	0.962481	0.431472	150	9	0.9911	97.69	81.14	32.2
HN74	male	212.179240 M	31.826886 G	0.987622	0.961462	0.431593	150	10	0.9394	97.86	87.07	45.87
HN75	male	170.565866 M	25.584880 G	0.987448	0.961184	0.431062	150	9	0.993	97.57	80.5	30.75
HN76	male	198.118494 M	29.717774 G	0.988721	0.965201	0.428599	150	10	0.9588	97.74	84.69	41.03
HN77	male	192.912224 M	28.936834 G	0.988609	0.964749	0.425586	150	10	0.9939	97.85	85.6	42.77
HN79	male	175.955478 M	26.393322 G	0.988316	0.963555	0.415109	150	9	0.9952	97.45	80.81	37.25
HN80	male	177.891660 M	26.683749 G	0.988529	0.964591	0.420649	150	9	0.9904	97.53	81.97	36.96
HN81	male	171.529878 M	25.729482 G	0.988545	0.964429	0.419887	150	9	0.9937	97.57	80.97	34.63
HN82	male	169.409412 M	25.411412 G	0.987491	0.961513	0.418379	150	9	0.9949	97.37	79.98	34.27
HN83	male	167.178464 M	25.076770 G	0.986872	0.959057	0.412648	150	8	0.9949	97.17	79.5	35.48
HN84	male	159.406254 M	23.910938 G	0.988045	0.962685	0.417826	150	8	0.9916	97.19	76.72	29.19
HN85	male	192.526390 M	28.878958 G	0.9875	0.961283	0.408965	150	10	0.9949	97.46	83.56	46.52
HN86	male	184.607184 M	27.691078 G	0.987501	0.961379	0.408094	150	9	0.9957	97.48	82.58	43.69
HN87	male	176.471796 M	26.470769 G	0.99217	0.974101	0.42934	150	9	0.9956	97.58	82.48	35.59
HN151	female	183.499902 M	27.524985 G	0.987714	0.961744	0.423971	150	9	0.9978	97.56	79.25	30.68
HN152	female	161.339506 M	24.200926 G	0.986809	0.958859	0.410205	150	8	0.9982	97.66	84.4	45.42
HN153	female	200.772390 M	30.115858 G	0.990343	0.970051	0.421185	150	10	0.9982	97.88	86.15	45.33
HN154	female	167.205342 M	25.080801 G	0.990048	0.969094	0.413848	150	9	0.9981	97.35	79.89	33.87
HN155	female	191.337946 M	28.700692 G	0.985658	0.954856	0.409732	150	10	0.9984	97.43	79.92	34.92
HN156	female	165.287322 M	24.793098 G	0.988997	0.965799	0.421482	150	8	0.9982	97.52	83.39	43.69
HN157	female	189.341000 M	28.401150 G	0.986612	0.95836	0.412132	150	10	0.9983	97.6	81.11	35.04
HN158	female	197.472368 M	29.620855 G	0.988028	0.962796	0.422357	150	10	0.9981	97.68	83.49	42.34
HN159	female	164.741416 M	24.711212 G	0.986239	0.957253	0.413869	150	8	0.9986	98.04	87.78	48.36
HN160	female	167.794186 M	25.169128 G	0.989699	0.96809	0.412459	150	9	0.9983	97.29	78.73	33.74
HN161	female	184.286256 M	27.642938 G	0.987414	0.960931	0.409383	150	9	0.9984	97.81	84.32	39.02
HN162	female	170.218278 M	25.532742 G	0.987657	0.961496	0.415892	150	9	0.9985	97.19	78.6	33.15
HN163	female	183.342980 M	27.501447 G	0.989306	0.966842	0.410645	150	9	0.9985	97.93	87.14	47.29
HN164	female	204.102360 M	30.615354 G	0.988878	0.965494	0.421386	150	10	0.9988	97.33	79.39	34.68
HN165	female	163.176286 M	24.476443 G	0.989367	0.966994	0.410421	150	8	0.9978	97.59	84.73	47.14

## Sheet: Table S2
Table S2: Statistical Analysis of Different Types of CNV Variants Across Chromosomes.
Sample_ID	Chr	Start	End	CNV_Value	Length
HN72	1	1	35200	0	35200
HN72	1	36401	39800	0	3400
HN72	1	41601	47800	0	6200
HN72	1	48601	55200	0	6600
HN72	1	55601	63800	0	8200
HN72	1	64601	66200	0	1600
HN72	1	69201	71600	0	2400
HN72	1	72001	87600	0	15600
HN72	1	90001	135400	0	45400
HN72	1	146801	157800	0	11000
HN72	1	194801	204600	1	9800
HN72	1	204601	383200	4	178600
HN72	1	383201	391800	0	8600
HN72	1	391801	426600	4	34800
HN72	1	427601	475000	3	47400
HN72	1	483201	492400	0	9200
HN72	1	492401	519600	4	27200
HN72	1	519801	526800	4	7000
HN72	1	528401	536200	4	7800
HN72	1	537401	678400	4	141000
HN72	1	678801	691000	4	12200
HN72	1	702001	712400	4	10400
HN72	1	714401	721000	4	6600
HN72	1	1579201	1580600	0	1400
HN72	1	2531601	2557600	1	26000
HN72	1	2581801	2583800	0	2000
HN72	1	5185001	5204800	4	19800
HN72	1	5252201	5282800	0	30600
HN72	1	5962401	5965800	0	3400
HN72	1	6016801	6025400	0	8600
HN72	1	6276401	6278800	0	2400
HN72	1	8603601	8605400	0	1800
HN72	1	8658801	8668000	1	9200
HN72	1	8909601	8926200	0	16600
HN72	1	8937601	8987400	0	49800
HN72	1	9582001	9586600	0	4600
HN72	1	10135201	10139000	3	3800
HN72	1	10999001	11024600	1	25600
HN72	1	11649601	11655000	0	5400
HN72	1	11833801	11836600	0	2800
HN72	1	12146201	12152400	1	6200
HN72	1	12298201	12301600	0	3400
HN72	1	12595601	12603400	1	7800
HN72	1	12997001	13000800	0	3800
HN72	1	13047201	13050000	0	2800
HN72	1	13555601	13558400	0	2800
HN72	1	14251401	14259800	0	8400
HN72	1	14772201	14774000	0	1800
HN72	1	16392001	16400400	1	8400
HN72	1	16531801	16540000	1	8200
HN72	1	18931401	18940600	0	9200
HN72	1	20099001	20118800	3	19800
HN72	1	21036401	21039200	0	2800
HN72	1	21039201	21058200	3	19000
HN72	1	21329001	21350200	3	21200
HN72	1	22092601	22096000	0	3400
HN72	1	22868401	22871800	0	3400
HN72	1	23077201	23080200	0	3000
HN72	1	23119201	23147600	3	28400
HN72	1	25428401	25462800	0	34400
HN72	1	26022201	26044400	0	22200
HN72	1	26194001	26201400	3	7400
HN72	1	27027401	27030000	0	2600
HN72	1	30315801	30329200	3	13400
HN72	1	30843801	30849200	0	5400
HN72	1	30849201	31096800	3	247600
HN72	1	31180401	31189000	0	8600
HN72	1	31336601	31342800	0	6200
HN72	1	31596801	31602600	0	5800
HN72	1	32385601	32392000	0	6400
HN72	1	32450201	32453200	0	3000
HN72	1	32958801	32961800	0	3000
HN72	1	33012001	33092800	3	80800
HN72	1	33963401	33989400	0	26000
HN72	1	33989401	34027200	3	37800
HN72	1	34391201	34394800	0	3600
HN72	1	35527601	35534000	0	6400
HN72	1	35714801	35716400	0	1600
HN72	1	36352201	36369400	3	17200
HN72	1	36803601	36807200	0	3600
HN72	1	37286401	37291600	0	5200
HN72	1	38107201	38112400	0	5200
HN72	1	38426801	38429800	0	3000
HN72	1	38784001	38792000	0	8000
HN72	1	38844401	38849000	0	4600
HN72	1	38914401	38922000	1	7600
HN72	1	39450801	39455600	0	4800
HN72	1	39566201	39569000	0	2800
HN72	1	39695201	39699600	0	4400
HN72	1	40088201	40095400	3	7200
HN72	1	40098801	40106200	0	7400
HN72	1	40111001	40125000	1	14000
HN72	1	41565401	41567200	0	1800
HN72	1	41765401	41767400	0	2000
HN72	1	41773401	41779800	0	6400
HN72	1	42537801	42544400	0	6600
HN72	1	42579401	42587000	0	7600
HN72	1	43003001	43007800	0	4800
HN72	1	43487001	43490600	0	3600
HN72	1	43596001	43626800	3	30800
HN72	1	43626801	43634800	0	8000
HN72	1	43794601	43803000	3	8400
HN72	1	43894201	43909200	1	15000
HN72	1	44533401	44535600	0	2200
HN72	1	44831201	44840400	0	9200
HN72	1	45497401	45502800	0	5400
HN72	1	46392801	46397600	0	4800
HN72	1	47834401	47842600	1	8200
HN72	1	48151201	48154400	0	3200
HN72	1	48188401	48191600	0	3200
HN72	1	48470201	48491200	3	21000
HN72	1	48789001	48792400	0	3400
HN72	1	49363201	49367800	0	4600
HN72	1	49936401	49999200	3	62800
HN72	1	50795601	50807600	3	12000
HN72	1	51134601	51137600	0	3000
HN72	1	53417201	53424800	0	7600
HN72	1	53483201	53488400	0	5200
HN72	1	53619001	53637800	3	18800
HN72	1	53637801	53639800	0	2000
HN72	1	53954801	53956200	0	1400
HN72	1	54001801	54011200	0	9400
HN72	1	54542201	54550400	0	8200
HN72	1	54772001	54774200	0	2200
HN72	1	54834201	54839400	0	5200
HN72	1	54858201	54865600	0	7400
HN72	1	54966201	54977800	0	11600
HN72	1	55012601	55019200	0	6600
HN72	1	55104001	55112400	0	8400
HN72	1	55243201	55244800	0	1600
HN72	1	56069401	56074400	1	5000
HN72	1	56763001	56778400	0	15400
HN72	1	56781401	56801600	0	20200
HN72	1	57100201	57112200	3	12000
HN72	1	57654001	57656600	0	2600
HN72	1	57695601	57699600	0	4000
HN72	1	58227801	58230200	0	2400
HN72	1	59640201	59699800	3	59600
HN72	1	60860001	60866400	0	6400
HN72	1	61389001	61397800	0	8800
HN72	1	61651801	61665000	1	13200
HN72	1	61787601	61789600	0	2000
HN72	1	61950201	61957600	0	7400
HN72	1	62670001	62673400	0	3400
HN72	1	63312801	63320000	0	7200
HN72	1	65663001	65667400	0	4400
HN72	1	66240801	66244200	0	3400
HN72	1	66354401	66362800	0	8400
HN72	1	66420201	66426600	0	6400
HN72	1	68312801	68318000	0	5200
HN72	1	68598401	68620400	0	22000
HN72	1	68620601	68622600	0	2000
HN72	1	69647001	69653200	0	6200
HN72	1	70511201	70515000	0	3800
HN72	1	70601601	70632400	1	30800
HN72	1	71472801	71492200	1	19400
HN72	1	71492601	71503000	1	10400
HN72	1	71959201	71981200	1	22000
HN72	1	73292001	73294800	0	2800
HN72	1	74295801	74298200	0	2400
HN72	1	74586001	74587800	0	1800
HN72	1	75434201	75443400	1	9200
HN72	1	76418001	76436200	3	18200
HN72	1	77530401	77575000	0	44600
HN72	1	77842401	77851000	0	8600
HN72	1	81400801	81404400	0	3600
HN72	1	81890401	81892200	0	1800
HN72	1	81959601	81962000	0	2400
HN72	1	82803201	82873000	1	69800
HN72	1	85302201	85305800	0	3600
HN72	1	86454601	86478000	0	23400
HN72	1	86484201	86488400	0	4200
HN72	1	87239401	87257600	0	18200
HN72	1	87261001	87267000	0	6000
HN72	1	88292601	88386000	0	93400
HN72	1	88387201	88600600	0	213400
HN72	1	89294401	89297400	0	3000
HN72	1	89409601	89418600	0	9000
HN72	1	89462001	89467600	0	5600
HN72	1	89731201	89739800	0	8600
HN72	1	90979601	90985400	0	5800
HN72	1	91381601	91385000	0	3400
HN72	1	91907401	91913000	0	5600
HN72	1	94255401	94260200	0	4800
HN72	1	95001401	95004200	0	2800
HN72	1	95874601	95876800	0	2200
HN72	1	96750601	96759200	0	8600
HN72	1	97686001	97698600	1	12600
HN72	1	97971601	98018800	0	47200
HN72	1	98963601	98966400	0	2800
HN72	1	99187801	99191600	0	3800
HN72	1	100658201	100665800	0	7600
HN72	1	100700201	100718800	3	18600
HN72	1	103269601	103272400	0	2800
HN72	1	104209001	104219000	1	10000
HN72	1	104379601	104387400	0	7800
HN72	1	104430801	104436200	0	5400
HN72	1	104474801	104478000	0	3200
HN72	1	104778601	104781400	0	2800
HN72	1	106294001	106298400	0	4400
HN72	1	106902601	106905400	0	2800
HN72	1	108203401	108223400	3	20000
HN72	1	108264401	108272600	0	8200
HN72	1	109047001	109054200	0	7200
HN72	1	109283601	109290800	0	7200
HN72	1	109600401	109603200	0	2800
HN72	1	111217601	111223200	0	5600
HN72	1	112294201	112301200	0	7000
HN72	1	112551001	112553800	0	2800
HN72	1	112881001	112889600	0	8600
HN72	1	113836801	113846200	0	9400
HN72	1	116238401	116246800	0	8400
HN72	1	116478601	116482400	0	3800
HN72	1	116630401	116636000	0	5600
HN72	1	116722201	116724800	0	2600
HN72	1	118025201	118034800	0	9600
HN72	1	119394001	119402600	0	8600
HN72	1	120157601	120166000	0	8400
HN72	1	120166001	120228000	3	62000
HN72	1	121513001	121515600	0	2600
HN72	1	121523801	121532400	0	8600
HN72	1	121540001	121542200	0	2200
HN72	1	121545001	121548800	0	3800
HN72	1	121548801	121560800	3	12000
HN72	1	121615001	121622000	0	7000
HN72	1	122042201	122046200	0	4000
HN72	1	122046201	122068000	3	21800
HN72	1	122104601	122112000	0	7400
HN72	1	122266801	122286600	0	19800
HN72	1	122567801	122577400	3	9600
HN72	1	123136201	123140200	0	4000
HN72	1	123153801	123155800	0	2000
HN72	1	123165001	123174600	1	9600
HN72	1	124103601	124109000	0	5400
HN72	1	125388001	125393800	0	5800
HN72	1	125752001	125755800	0	3800
HN72	1	125872001	125877000	0	5000
HN72	1	126199001	126205400	0	6400
HN72	1	126603801	126606800	0	3000
HN72	1	128062601	128067000	0	4400
HN72	1	129371001	129380000	0	9000
HN72	1	129591601	129594200	0	2600
HN72	1	130178201	130202200	1	24000
HN72	1	131363001	131377800	1	14800
HN72	1	132844001	132846400	0	2400
HN72	1	133896201	133899400	0	3200
HN72	1	134134201	134150600	3	16400
HN72	1	134954201	134969800	1	15600
HN72	1	136677001	136692000	0	15000
HN72	1	137709401	137718000	0	8600
HN72	1	138104001	138112200	0	8200
HN72	1	138180201	138183000	0	2800
HN72	1	138977801	138988800	1	11000
HN72	1	140519001	140521200	0	2200
HN72	1	140914401	140948800	0	34400
HN72	1	142923801	142946800	1	23000
HN72	1	142998601	143033800	1	35200
HN72	1	143034401	143043200	1	8800
HN72	1	143221601	143243800	1	22200
HN72	1	143310001	143342800	1	32800
HN72	1	143417201	143426600	1	9400
HN72	1	143549001	143585000	1	36000
HN72	1	143585601	143632800	1	47200
HN72	1	143781401	143818000	1	36600
HN72	1	143859801	143897800	1	38000
HN72	1	143915201	143946600	1	31400
HN72	1	144199601	144266200	1	66600
HN72	1	144280001	144470400	1	190400
HN72	1	144474001	144479400	0	5400
HN72	1	144496601	144516600	0	20000
HN72	1	144605001	144642800	1	37800
HN72	1	144749601	144821000	1	71400
HN72	1	144825801	144847000	0	21200
HN72	1	145082801	145093800	1	11000
HN72	1	145196001	145396800	1	200800
HN72	1	145543201	145627000	1	83800
HN72	1	145635001	145696400	1	61400
HN72	1	146541601	146573200	1	31600
HN72	1	146642801	146651600	0	8800
HN72	1	146691601	146744600	0	53000
HN72	1	148064001	148072600	0	8600
HN72	1	148373001	148375000	0	2000
HN72	1	148375401	148379400	0	4000
HN72	1	148751001	148753000	0	2000
HN72	1	148965401	148981200	0	15800
HN72	1	149013801	149025400	1	11600
HN72	1	149460401	149479200	1	18800
HN72	1	150253401	150262800	0	9400
HN72	1	151398801	151403000	0	4200
HN72	1	151545001	151547600	0	2600
HN72	1	151548201	151570400	1	22200
HN72	1	151712001	151721000	0	9000
HN72	1	152150201	152162200	0	12000
HN72	1	152289201	152318200	1	29000
HN72	1	152657401	152664200	1	6800
HN72	1	154106401	154109000	0	2600
HN72	1	155510601	155512600	0	2000
HN72	1	155529801	155532000	0	2200
HN72	1	156728601	156735800	0	7200
HN72	1	157568601	157571400	0	2800
HN72	1	157617201	157620400	0	3200
HN72	1	157621401	157651600	0	30200
HN72	1	157662201	157671800	0	9600
HN72	1	157672601	157680000	0	7400
HN72	1	157681001	157698400	0	17400
HN72	1	157709001	157734800	0	25800
HN72	1	157776801	157796800	0	20000
HN72	1	157797201	157799800	0	2600
HN72	1	157810801	157818400	0	7600
HN72	1	157905801	157912200	0	6400
HN72	1	157945201	157998600	0	53400
HN72	1	158000601	158069800	0	69200
HN72	1	158075601	158109400	0	33800
HN72	1	158153401	158220200	0	66800
HN72	1	158369601	158534200	0	164600
HN72	2	1	39800	0	39800
HN72	2	40201	54000	0	13800
HN72	2	55601	60800	0	5200
HN72	2	61201	73800	0	12600
HN72	2	140201	144600	0	4400
HN72	2	190201	192800	0	2600
HN72	2	193401	222200	0	28800
HN72	2	258001	263200	4	5200
HN72	2	270801	324600	3	53800
HN72	2	2136801	2151800	1	15000
HN72	2	2592601	2598800	0	6200
HN72	2	2685601	2691400	0	5800
HN72	2	2830201	2837600	0	7400
HN72	2	3077801	3086400	0	8600
HN72	2	3838001	3854800	3	16800
HN72	2	4179801	4236200	1	56400
HN72	2	4420601	4423200	0	2600
HN72	2	4840001	4853600	1	13600
HN72	2	4863001	4869600	1	6600
HN72	2	4870001	4894600	1	24600
HN72	2	5417001	5448400	1	31400
HN72	2	5449001	5480800	1	31800
HN72	2	6810001	6818000	0	8000
HN72	2	7817001	7819800	0	2800
HN72	2	7939601	7973600	0	34000
HN72	2	8644401	8649800	0	5400
HN72	2	8693801	8705000	1	11200
HN72	2	9575801	9578000	0	2200
HN72	2	9584401	9588800	0	4400
HN72	2	9893001	9896400	0	3400
HN72	2	10139001	10147400	0	8400
HN72	2	10178601	10193800	3	15200
HN72	2	10262201	10272400	0	10200
HN72	2	10576801	10626000	3	49200
HN72	2	10639401	10668400	3	29000
HN72	2	10713201	10717600	0	4400
HN72	2	10751201	10754800	0	3600
HN72	2	10993201	11001200	0	8000
HN72	2	11181401	11193800	0	12400
HN72	2	11317601	11320000	0	2400
HN72	2	11744601	11753200	3	8600
HN72	2	12535401	12544200	1	8800
HN72	2	12895601	12898600	0	3000
HN72	2	13720601	13723000	0	2400
HN72	2	13900801	13904000	0	3200
HN72	2	14409201	14415400	0	6200
HN72	2	14441001	14445600	0	4600
HN72	2	15604401	15616200	3	11800
HN72	2	15830801	15833000	0	2200
HN72	2	16051601	16054600	0	3000
HN72	2	16320601	16325000	0	4400
HN72	2	16501801	16540000	0	38200
HN72	2	17420401	17421800	0	1400
HN72	2	17678201	17683800	0	5600
HN72	2	17698001	17699800	0	1800
HN72	2	18928801	18933200	0	4400
HN72	2	19996401	20002000	0	5600
HN72	2	20786401	20847000	1	60600
HN72	2	21504601	21507800	0	3200
HN72	2	21600801	21610200	0	9400
HN72	2	22448801	22456600	1	7800
HN72	2	24448401	24471400	1	23000
HN72	2	25639601	25646800	1	7200
HN72	2	27666201	27670800	0	4600
HN72	2	27968201	27970600	0	2400
HN72	2	28555601	28560400	0	4800
HN72	2	28577401	28583000	0	5600
HN72	2	29418601	29422200	0	3600
HN72	2	29754601	29757400	0	2800
HN72	2	32382801	32387000	0	4200
HN72	2	33348601	33351200	0	2600
HN72	2	33761001	33771000	0	10000
HN72	2	34924001	34926200	0	2200
HN72	2	35530001	35534000	0	4000
HN72	2	37492801	37496200	0	3400
HN72	2	40704201	40706800	0	2600
HN72	2	41239201	41243400	0	4200
HN72	2	42086801	42102800	3	16000
HN72	2	43254801	43257200	0	2400
HN72	2	43939201	43946800	1	7600
HN72	2	44555801	44571000	0	15200
HN72	2	45245401	45252000	0	6600
HN72	2	45954401	45963400	0	9000
HN72	2	46357201	46363000	0	5800
HN72	2	46822201	46825400	0	3200
HN72	2	48957401	48963600	0	6200
HN72	2	49953001	49958600	0	5600
HN72	2	52426801	52443600	3	16800
HN72	2	53880601	53901800	1	21200
HN72	2	54251401	54258400	0	7000
HN72	2	54398201	54441200	3	43000
HN72	2	54447801	54459600	1	11800
HN72	2	54460601	54499000	3	38400
HN72	2	54775601	54868200	3	92600
HN72	2	55714001	55723600	0	9600
HN72	2	56289401	56298600	0	9200
HN72	2	57176401	57184000	0	7600
HN72	2	57513401	57520200	0	6800
HN72	2	57848601	57854600	0	6000
HN72	2	59418801	59422000	0	3200
HN72	2	62267801	62269400	0	1600
HN72	2	62769601	62797600	1	28000
HN72	2	62929001	62946200	3	17200
HN72	2	64316801	64324800	1	8000
HN72	2	64350401	64356000	0	5600
HN72	2	65758801	65767600	0	8800
HN72	2	65916601	65918600	0	2000
HN72	2	66230601	66232400	0	1800
HN72	2	67235401	67243400	1	8000
HN72	2	67273601	67292400	3	18800
HN72	2	67952401	67960600	0	8200
HN72	2	68680601	68683200	0	2600
HN72	2	68703601	68710200	0	6600
HN72	2	69044401	69049000	0	4600
HN72	2	69293801	69302400	0	8600
HN72	2	69913401	69917200	0	3800
HN72	2	70297401	70307000	0	9600
HN72	2	71920601	71969600	1	49000
HN72	2	72391401	72399800	1	8400
HN72	2	72436401	72443600	1	7200
HN72	2	72519201	72573000	1	53800
HN72	2	73515001	73518600	0	3600
HN72	2	73570001	73573000	0	3000
HN72	2	74070201	74077000	1	6800
HN72	2	75110401	75120000	0	9600
HN72	2	78002401	78026400	0	24000
HN72	2	78164201	78178800	0	14600
HN72	2	79390401	79404400	0	14000
HN72	2	79450401	79454000	0	3600
HN72	2	80109601	80112600	0	3000
HN72	2	80316801	80323200	0	6400
HN72	2	80445201	80453600	0	8400
HN72	2	81433401	81457200	3	23800
HN72	2	81713801	81750800	3	37000
HN72	2	81777801	81814200	3	36400
HN72	2	82795801	82804800	0	9000
HN72	2	82845001	82874800	3	29800
HN72	2	82874801	82876400	0	1600
HN72	2	82909801	82927000	3	17200
HN72	2	83429201	83432400	0	3200
HN72	2	86273401	86281800	0	8400
HN72	2	86772201	86775000	0	2800
HN72	2	87146801	87151000	0	4200
HN72	2	88039001	88056200	1	17200
HN72	2	89157601	89180000	4	22400
HN72	2	90357801	90360200	0	2400
HN72	2	93237401	93240400	0	3000
HN72	2	93334601	93343400	0	8800
HN72	2	98072201	98078600	0	6400
HN72	2	99234801	99288200	3	53400
HN72	2	99377401	99383800	0	6400
HN72	2	100112601	100204800	3	92200
HN72	2	100505601	100508800	0	3200
HN72	2	100732601	100738000	0	5400
HN72	2	100852201	100864800	1	12600
HN72	2	101453401	101455000	0	1600
HN72	2	102721801	102725600	0	3800
HN72	2	104200001	104302400	3	102400
HN72	2	104302801	104311800	3	9000
HN72	2	106103201	106186800	1	83600
HN72	2	106404401	106418000	0	13600
HN72	2	106776601	106795200	1	18600
HN72	2	106813401	106860800	1	47400
HN72	2	106898201	106904800	0	6600
HN72	2	106923601	106976200	1	52600
HN72	2	107350401	107380800	1	30400
HN72	2	107391001	107399400	1	8400
HN72	2	107400001	107452400	1	52400
HN72	2	107453401	107564400	1	111000
HN72	2	108090801	108097200	0	6400
HN72	2	108183601	108192200	0	8600
HN72	2	109371201	109374400	0	3200
HN72	2	110461001	110486800	1	25800
HN72	2	111549401	111564000	1	14600
HN72	2	113281401	113287800	0	6400
HN72	2	114353201	114355800	0	2600
HN72	2	114988601	114996400	0	7800
HN72	2	116072401	116078200	0	5800
HN72	2	116142601	116145000	0	2400
HN72	2	117257601	117260000	0	2400
HN72	2	119170001	119184400	1	14400
HN72	2	119368601	119432600	1	64000
HN72	2	119579201	119600200	1	21000
HN72	2	119979001	119989400	1	10400
HN72	2	120006801	120018400	1	11600
HN72	2	120114801	120191000	1	76200
HN72	2	120948401	120956000	1	7600
HN72	2	121325401	121338200	0	12800
HN72	2	121353401	121387800	0	34400
HN72	2	121419801	121543600	0	123800
HN72	2	121544001	121566400	0	22400
HN72	2	121576201	121667200	0	91000
HN72	2	121667801	121738600	0	70800
HN72	2	121744801	121746800	0	2000
HN72	2	121914801	122004600	1	89800
HN72	2	122005001	122068800	1	63800
HN72	2	122087401	122115400	1	28000
HN72	2	122659601	122733000	1	73400
HN72	2	124269401	124282800	1	13400
HN72	2	124302201	124315200	1	13000
HN72	2	124315801	124326200	1	10400
HN72	2	126362001	126378800	1	16800
HN72	2	126475601	126478200	0	2600
HN72	2	126561801	126614800	1	53000
HN72	2	126662801	126668600	1	5800
HN72	2	126712401	126721800	1	9400
HN72	2	127256801	127279600	1	22800
HN72	2	128046201	128067200	1	21000
HN72	2	128188001	128189800	0	1800
HN72	2	128802001	128837400	1	35400
HN72	2	128972601	128979200	0	6600
HN72	2	129111001	129122000	1	11000
HN72	2	130681401	130720800	1	39400
HN72	2	130817601	130989000	1	171400
HN72	2	131090601	131098600	0	8000
HN72	2	131102001	131178200	1	76200
HN72	2	131178601	131196800	1	18200
HN72	2	131322201	131335600	1	13400
HN72	2	132541401	132557200	0	15800
HN72	2	132558201	132567200	0	9000
HN72	2	132703401	132714400	4	11000
HN72	2	133195201	133222000	1	26800
HN72	2	133224801	133372400	1	147600
HN72	2	133810001	133833800	1	23800
HN72	2	133834401	133892200	1	57800
HN72	2	133920401	134097000	1	176600
HN72	2	134097601	134134800	1	37200
HN72	2	134894001	135126800	1	232800
HN72	2	135127801	135138600	1	10800
HN72	2	135139401	135354000	1	214600
HN72	2	135497601	135722800	1	225200
HN72	2	135856801	135974000	1	117200
HN72	2	135977601	136099800	1	122200
HN72	2	136157201	136200000	3	42800
HN72	3	1	3000	0	3000
HN72	3	23001	37800	1	14800
HN72	3	1900401	1909600	1	9200
HN72	3	2175201	2181200	0	6000
HN72	3	2352401	2372800	1	20400
HN72	3	3114401	3153600	0	39200
HN72	3	4976801	4992400	0	15600
HN72	3	5023401	5032200	1	8800
HN72	3	6369801	6381800	1	12000
HN72	3	6392001	6434400	0	42400
HN72	3	6508801	6513000	0	4200
HN72	3	8099201	8105600	0	6400
HN72	3	8562001	8595000	0	33000
HN72	3	8611201	8624400	0	13200
HN72	3	9245401	9248200	0	2800
HN72	3	9263201	9294200	1	31000
HN72	3	9316001	9347000	1	31000
HN72	3	9855201	9867200	1	12000
HN72	3	10262001	10264800	0	2800
HN72	3	10521601	10546200	1	24600
HN72	3	10951801	10965400	0	13600
HN72	3	11027801	11036800	0	9000
HN72	3	11450401	11456600	0	6200
HN72	3	11500401	11503400	0	3000
HN72	3	11545201	11553600	1	8400
HN72	3	11695201	11720000	3	24800
HN72	3	11720001	11752800	0	32800
HN72	3	11757201	11773000	0	15800
HN72	3	11774201	11776600	0	2400
HN72	3	11798001	11800600	0	2600
HN72	3	11826001	11842200	0	16200
HN72	3	11854601	11866800	4	12200
HN72	3	11975801	12008600	4	32800
HN72	3	12097201	12128200	0	31000
HN72	3	12128801	12131400	0	2600
HN72	3	13146001	13150000	0	4000
HN72	3	13253401	13266600	1	13200
HN72	3	13288801	13302000	3	13200
HN72	3	13303201	13342800	3	39600
HN72	3	13362201	13367000	0	4800
HN72	3	13367001	13372400	3	5400
HN72	3	13562601	13567000	0	4400
HN72	3	13805201	13808800	0	3600
HN72	3	13885201	14046600	1	161400
HN72	3	14069001	14070600	0	1600
HN72	3	14159601	14184600	1	25000
HN72	3	14394001	14448200	1	54200
HN72	3	15300001	15321400	1	21400
HN72	3	15345201	15389000	1	43800
HN72	3	15404401	15444800	1	40400
HN72	3	15505001	15597400	1	92400
HN72	3	15616201	15628200	1	12000
HN72	3	15987401	16010400	1	23000
HN72	3	16402201	16404200	0	2000
HN72	3	16461201	16508000	1	46800
HN72	3	16684201	16701400	1	17200
HN72	3	17037201	17043600	0	6400
HN72	3	17380001	17390200	0	10200
HN72	3	17390601	17406800	0	16200
HN72	3	17417601	17430800	0	13200
HN72	3	17431401	17434800	0	3400
HN72	3	17645001	17658600	1	13600
HN72	3	17963601	17974800	0	11200
HN72	3	18356401	18363600	0	7200
HN72	3	18440201	18442800	0	2600
HN72	3	18504801	18510200	0	5400
HN72	3	18677801	18684200	0	6400
HN72	3	18948801	18984000	1	35200
HN72	3	19065401	19085200	1	19800
HN72	3	19392001	19403000	0	11000
HN72	3	20745401	20748200	0	2800
HN72	3	20974801	20993000	0	18200
HN72	3	21012201	21019000	0	6800
HN72	3	21022401	21059000	0	36600
HN72	3	21065801	21074400	4	8600
HN72	3	21201001	21207800	0	6800
HN72	3	21209401	21215600	0	6200
HN72	3	21216001	21219000	0	3000
HN72	3	21285201	21301800	0	16600
HN72	3	21301801	21315800	4	14000
HN72	3	21325001	21335800	0	10800
HN72	3	22147201	22150400	0	3200
HN72	3	22300801	22307800	0	7000
HN72	3	22521201	22531000	0	9800
HN72	3	22660001	22669800	0	9800
HN72	3	22670001	22686000	4	16000
HN72	3	22688201	22713000	4	24800
HN72	3	22757001	22764800	4	7800
HN72	3	22765801	22810000	4	44200
HN72	3	24109801	24136000	1	26200
HN72	3	24613201	24621000	0	7800
HN72	3	24676801	24685400	0	8600
HN72	3	25100801	25104600	0	3800
HN72	3	25104601	25145600	3	41000
HN72	3	26954801	26957200	0	2400
HN72	3	28010401	28032200	0	21800
HN72	3	28366001	28373400	0	7400
HN72	3	28547201	28549200	0	2000
HN72	3	30158601	30164600	0	6000
HN72	3	30243601	30251000	1	7400
HN72	3	31989601	31998000	4	8400
HN72	3	32256201	32265400	0	9200
HN72	3	32390801	32396800	0	6000
HN72	3	33092601	33098200	1	5600
HN72	3	33364001	33382800	1	18800
HN72	3	33817001	33831000	1	14000
HN72	3	33939801	33975600	1	35800
HN72	3	34132001	34172600	1	40600
HN72	3	36457401	36464800	0	7400
HN72	3	36817401	36820000	0	2600
HN72	3	36938801	36951400	3	12600
HN72	3	37075801	37088800	3	13000
HN72	3	37684801	37689400	0	4600
HN72	3	37810201	37836200	3	26000
HN72	3	38205001	38217400	3	12400
HN72	3	38239401	38245600	0	6200
HN72	3	38943201	38951400	0	8200
HN72	3	38951401	38971800	3	20400
HN72	3	39316801	39340800	3	24000
HN72	3	40019801	40027600	0	7800
HN72	3	41377601	41395800	3	18200
HN72	3	43793601	43796000	0	2400
HN72	3	46774201	46795200	0	21000
HN72	3	46796201	46798400	0	2200
HN72	3	47331601	47333800	0	2200
HN72	3	48207201	48226200	3	19000
HN72	3	49086001	49102400	0	16400
HN72	3	49102801	49110000	0	7200
HN72	3	50488601	50493400	4	4800
HN72	3	52518001	52545200	1	27200
HN72	3	52616201	52620200	0	4000
HN72	3	53962801	53971200	0	8400
HN72	3	53974401	53981800	0	7400
HN72	3	54283201	54296200	1	13000
HN72	3	54329801	54342200	0	12400
HN72	3	54567601	54581200	1	13600
HN72	3	54585201	54624600	0	39400
HN72	3	54748601	54760000	1	11400
HN72	3	54800401	54809200	1	8800
HN72	3	55687201	55690800	0	3600
HN72	3	55735401	55737800	0	2400
HN72	3	56374801	56383200	0	8400
HN72	3	57911201	57921600	0	10400
HN72	3	57998001	58007400	0	9400
HN72	3	64393601	64400000	0	6400
HN72	3	64416201	64424800	0	8600
HN72	3	64639201	64647200	1	8000
HN72	3	64779601	64782000	0	2400
HN72	3	67488601	67497800	3	9200
HN72	3	68452801	68455800	0	3000
HN72	3	70744801	70767200	0	22400
HN72	3	71805201	71811000	0	5800
HN72	3	72077201	72085400	0	8200
HN72	3	72711201	72741400	3	30200
HN72	3	72741401	72749600	0	8200
HN72	3	72841601	72964000	3	122400
HN72	3	73531601	73534000	0	2400
HN72	3	74178201	74181200	0	3000
HN72	3	74502801	74509200	0	6400
HN72	3	74683601	74686800	0	3200
HN72	3	75123001	75169600	3	46600
HN72	3	75834401	75837800	0	3400
HN72	3	76074001	76078000	0	4000
HN72	3	76189201	76192600	0	3400
HN72	3	76197601	76200800	0	3200
HN72	3	76339801	76349000	0	9200
HN72	3	76375001	76398600	3	23600
HN72	3	76535401	76540400	0	5000
HN72	3	76854801	76866000	3	11200
HN72	3	76948601	76955000	0	6400
HN72	3	77222001	77225400	0	3400
HN72	3	77835601	77842400	0	6800
HN72	3	79500601	79506200	0	5600
HN72	3	79795401	79799200	0	3800
HN72	3	81081601	81099600	3	18000
HN72	3	81207001	81210200	0	3200
HN72	3	82237201	82254000	1	16800
HN72	3	82411201	82415600	0	4400
HN72	3	87498401	87511800	3	13400
HN72	3	89414401	89420200	0	5800
HN72	3	90816001	90820200	0	4200
HN72	3	91364201	91402600	0	38400
HN72	3	91466401	91483600	1	17200
HN72	3	93146601	93184600	1	38000
HN72	3	94436001	94444200	0	8200
HN72	3	95860801	95874000	0	13200
HN72	3	96382601	96391600	0	9000
HN72	3	99565801	99653800	1	88000
HN72	3	99660801	99683000	1	22200
HN72	3	99690001	99700800	1	10800
HN72	3	101006201	101048000	0	41800
HN72	3	102027601	102155400	1	127800
HN72	3	102411601	102506200	1	94600
HN72	3	102570601	102609400	1	38800
HN72	3	102693201	102715400	1	22200
HN72	3	103322201	103345400	1	23200
HN72	3	103360201	103364000	0	3800
HN72	3	103484601	103505800	1	21200
HN72	3	105565201	105574200	1	9000
HN72	3	105793801	105814800	1	21000
HN72	3	107698801	107711600	1	12800
HN72	3	108174401	108192000	1	17600
HN72	3	109362201	109367600	0	5400
HN72	3	109641601	109678000	1	36400
HN72	3	109689001	109734400	1	45400
HN72	3	110205601	110212400	0	6800
HN72	3	110952401	110973000	1	20600
HN72	3	111601801	111606200	0	4400
HN72	3	112597401	112619600	1	22200
HN72	3	113128801	113132800	1	4000
HN72	3	113133201	113138400	1	5200
HN72	3	113138801	113178800	1	40000
HN72	3	113282001	113288000	0	6000
HN72	3	113288201	113298000	0	9800
HN72	3	114031801	114040200	0	8400
HN72	3	114723401	114728600	0	5200
HN72	3	115917201	115921800	0	4600
HN72	3	117011001	117030400	1	19400
HN72	3	117275601	117296400	1	20800
HN72	3	117321401	117324200	0	2800
HN72	3	117431801	117449600	0	17800
HN72	3	117450601	117507400	1	56800
HN72	3	117542801	117561200	1	18400
HN72	3	117563601	117600800	1	37200
HN72	3	117642201	117665800	1	23600
HN72	3	117963801	117975600	1	11800
HN72	3	118045601	118084600	1	39000
HN72	3	118085201	118146000	1	60800
HN72	3	118150201	118167800	1	17600
HN72	3	118184601	118292400	1	107800
HN72	3	118294601	118325000	1	30400
HN72	3	118325401	118342400	1	17000
HN72	3	118347401	118514400	1	167000
HN72	3	118580001	118635000	1	55000
HN72	3	118705201	118719800	1	14600
HN72	3	118739601	118760400	1	20800
HN72	3	119121401	119139600	0	18200
HN72	3	119152401	119167800	0	15400
HN72	3	119205201	119210200	0	5000
HN72	3	119317201	119529000	0	211800
HN72	3	119529601	119640800	0	111200
HN72	3	119659601	119669600	1	10000
HN72	3	119670001	119767400	1	97400
HN72	3	119769401	119891800	1	122400
HN72	3	119918201	119924800	0	6600
HN72	3	119925401	120032000	1	106600
HN72	3	120039801	120112600	0	72800
HN72	3	120124201	120129000	0	4800
HN72	3	120141601	120235200	1	93600
HN72	3	120235801	120263400	0	27600
HN72	3	120294201	120412200	1	118000
HN72	3	120413201	120596200	1	183000
HN72	3	120600601	120623000	0	22400
HN72	3	120629201	120685000	1	55800
HN72	3	120685601	120832000	1	146400
HN72	3	120832601	120891800	1	59200
HN72	3	120984201	120992200	0	8000
HN72	3	120998801	121005200	0	6400
HN72	4	1	151000	0	151000
HN72	4	197001	204800	0	7800
HN72	4	1075601	1088600	1	13000
HN72	4	1345601	1400200	0	54600
HN72	4	1401201	1412800	0	11600
HN72	4	1573801	1575400	0	1600
HN72	4	2952001	2958400	0	6400
HN72	4	3249801	3263600	1	13800
HN72	4	3383201	3389800	0	6600
HN72	4	4561601	4564200	0	2600
HN72	4	5544001	5551000	1	7000
HN72	4	5854401	5864600	1	10200
HN72	4	5880001	5889600	1	9600
HN72	4	6490601	6498800	0	8200
HN72	4	6802201	6808600	0	6400
HN72	4	6840201	6842800	0	2600
HN72	4	6844001	6914200	0	70200
HN72	4	7119601	7130200	0	10600
HN72	4	7470401	7473800	0	3400
HN72	4	7736201	7740000	0	3800
HN72	4	7741801	7788400	0	46600
HN72	4	7831801	7838000	0	6200
HN72	4	8211801	8218200	0	6400
HN72	4	8731801	8743800	0	12000
HN72	4	9043201	9050600	1	7400
HN72	4	9114001	9116800	0	2800
HN72	4	9125401	9130200	0	4800
HN72	4	10418601	10445400	0	26800
HN72	4	10478601	10507400	0	28800
HN72	4	11279601	11294800	3	15200
HN72	4	11294801	11299200	0	4400
HN72	4	12402801	12415000	3	12200
HN72	4	14373801	14413400	1	39600
HN72	4	14492201	14499000	0	6800
HN72	4	15619201	15627800	0	8600
HN72	4	16827001	16830400	0	3400
HN72	4	16840601	16842800	0	2200
HN72	4	17632201	17635600	0	3400
HN72	4	17735801	17744200	0	8400
HN72	4	17906201	17910400	0	4200
HN72	4	18053801	18062000	0	8200
HN72	4	18062001	18087600	3	25600
HN72	4	20148201	20153600	0	5400
HN72	4	20929201	20934200	1	5000
HN72	4	21820001	21829600	3	9600
HN72	4	22211201	22215600	0	4400
HN72	4	22572601	22583200	1	10600
HN72	4	22938001	22942400	3	4400
HN72	4	23080601	23082400	0	1800
HN72	4	23543801	23564600	3	20800
HN72	4	23565601	23596400	3	30800
HN72	4	24723601	24734200	1	10600
HN72	4	24856201	24872800	1	16600
HN72	4	25625601	25632400	0	6800
HN72	4	26315401	26318000	0	2600
HN72	4	26670401	26674200	0	3800
HN72	4	28354401	28356000	0	1600
HN72	4	28833401	28835800	0	2400
HN72	4	29283401	29309400	3	26000
HN72	4	29701601	29710200	0	8600
HN72	4	29725001	29733800	0	8800
HN72	4	29850201	29860600	0	10400
HN72	4	30063201	30065200	0	2000
HN72	4	32381401	32384200	0	2800
HN72	4	32479401	32481800	0	2400
HN72	4	32510201	32518000	0	7800
HN72	4	32527201	32533800	0	6600
HN72	4	32794201	32798000	0	3800
HN72	4	32829401	32831200	0	1800
HN72	4	32904001	32907400	0	3400
HN72	4	33330801	33336000	0	5200
HN72	4	33438601	33440800	0	2200
HN72	4	34063201	34065400	0	2200
HN72	4	34432001	34435800	0	3800
HN72	4	34604001	34611800	0	7800
HN72	4	35124801	35128600	0	3800
HN72	4	35800801	35803000	0	2200
HN72	4	36259801	36264400	0	4600
HN72	4	36264401	36287400	3	23000
HN72	4	37421601	37428400	0	6800
HN72	4	37591401	37595800	0	4400
HN72	4	38408801	38410600	0	1800
HN72	4	38878401	38889800	3	11400
HN72	4	41385801	41388000	0	2200
HN72	4	41821401	41840400	3	19000
HN72	4	42538401	42544600	0	6200
HN72	4	42577201	42579400	0	2200
HN72	4	43977801	43979200	0	1400
HN72	4	47432601	47434600	0	2000
HN72	4	47866201	47874400	1	8200
HN72	4	49258401	49261000	0	2600
HN72	4	50088601	50107000	3	18400
HN72	4	50142801	50149200	4	6400
HN72	4	50149801	50160800	3	11000
HN72	4	54428001	54433400	0	5400
HN72	4	54511001	54514600	0	3600
HN72	4	54652401	54656200	0	3800
HN72	4	55189201	55204200	0	15000
HN72	4	56032201	56043800	3	11600
HN72	4	56652401	56660600	1	8200
HN72	4	57533801	57542800	0	9000
HN72	4	58806801	58810400	0	3600
HN72	4	59008601	59022400	3	13800
HN72	4	59201201	59205600	0	4400
HN72	4	60685601	60688600	0	3000
HN72	4	60726001	60740600	0	14600
HN72	4	62522601	62552000	0	29400
HN72	4	62948001	62955800	0	7800
HN72	4	63627401	63633600	0	6200
HN72	4	64396801	64399800	0	3000
HN72	4	64929201	64937600	0	8400
HN72	4	67203801	67207200	0	3400
HN72	4	68790601	68805600	1	15000
HN72	4	68848601	68892400	1	43800
HN72	4	68893801	68948200	1	54400
HN72	4	70062801	70089000	0	26200
HN72	4	72384201	72389600	0	5400
HN72	4	73452601	73455600	0	3000
HN72	4	74248601	74254000	0	5400
HN72	4	74332001	74335600	0	3600
HN72	4	74358401	74376800	3	18400
HN72	4	76537201	76557600	1	20400
HN72	4	76730001	76743600	1	13600
HN72	4	76755201	76789400	0	34200
HN72	4	79449001	79451400	0	2400
HN72	4	79458401	79485200	3	26800
HN72	4	79870801	79874400	0	3600
HN72	4	80617801	80626200	0	8400
HN72	4	80973201	80994000	3	20800
HN72	4	82585601	82619400	0	33800
HN72	4	82676201	82686400	0	10200
HN72	4	82697601	82731600	3	34000
HN72	4	83045201	83069600	0	24400
HN72	4	83258201	83259800	0	1600
HN72	4	83669801	83672600	0	2800
HN72	4	83672601	83711200	3	38600
HN72	4	83756801	83759200	0	2400
HN72	4	83959201	83966000	0	6800
HN72	4	84982401	84988600	1	6200
HN72	4	86115601	86124600	1	9000
HN72	4	87578401	87581200	0	2800
HN72	4	88309401	88337200	1	27800
HN72	4	88562201	88566000	0	3800
HN72	4	89443001	89458600	3	15600
HN72	4	89458601	89467200	0	8600
HN72	4	89565201	89615400	0	50200
HN72	4	89615801	89640000	1	24200
HN72	4	89847001	89849000	0	2000
HN72	4	89940001	89942400	0	2400
HN72	4	92792401	92801800	1	9400
HN72	4	92803201	92905400	1	102200
HN72	4	93588001	93605600	1	17600
HN72	4	94278601	94301400	0	22800
HN72	4	94307001	94350600	0	43600
HN72	4	95979001	95986000	1	7000
HN72	4	96628001	96631600	0	3600
HN72	4	98209001	98210800	0	1800
HN72	4	98714201	98722200	0	8000
HN72	4	98951801	98989000	1	37200
HN72	4	98990201	98994600	0	4400
HN72	4	98999601	99016200	0	16600
HN72	4	99030001	99035600	1	5600
HN72	4	99714601	99724600	0	10000
HN72	4	100428601	100430600	0	2000
HN72	4	100826401	100835000	3	8600
HN72	4	102062401	102070600	0	8200
HN72	4	102790801	102813000	3	22200
HN72	4	104569201	104576800	0	7600
HN72	4	105193001	105246400	3	53400
HN72	4	105257601	105292600	3	35000
HN72	4	105293201	105304800	3	11600
HN72	4	105569001	105592400	4	23400
HN72	4	105592401	105597800	0	5400
HN72	4	105597801	105612600	4	14800
HN72	4	105612601	105616200	0	3600
HN72	4	105619801	105631000	4	11200
HN72	4	105654001	105687800	0	33800
HN72	4	105806001	105822800	0	16800
HN72	4	105854401	105895400	0	41000
HN72	4	105896601	105928200	0	31600
HN72	4	105930401	105977200	0	46800
HN72	4	105979201	105987800	0	8600
HN72	4	106080401	106108000	1	27600
HN72	4	106588201	106592400	0	4200
HN72	4	107152801	107161400	0	8600
HN72	4	107273801	107297800	3	24000
HN72	4	107352401	107354600	0	2200
HN72	4	107417201	107449800	0	32600
HN72	4	108260201	108309200	0	49000
HN72	4	108651601	108656400	0	4800
HN72	4	108721601	108725200	0	3600
HN72	4	108729001	108737400	0	8400
HN72	4	108899601	108904800	0	5200
HN72	4	110503801	110506600	0	2800
HN72	4	110529001	110537800	0	8800
HN72	4	112563001	112587400	1	24400
HN72	4	112621201	112636000	1	14800
HN72	4	112636401	112675800	0	39400
HN72	4	112735401	112754200	1	18800
HN72	4	112781201	112803800	1	22600
HN72	4	112810201	112831400	1	21200
HN72	4	113005201	113027400	0	22200
HN72	4	113145001	113207000	1	62000
HN72	4	113520401	113803800	1	283400
HN72	4	113810201	113850800	1	40600
HN72	4	114203401	114232600	0	29200
HN72	4	114233601	114276600	0	43000
HN72	4	114357001	114362000	0	5000
HN72	4	114580401	114583600	0	3200
HN72	4	114851001	114854600	0	3600
HN72	4	115733001	115734600	0	1600
HN72	4	115937801	115941200	0	3400
HN72	4	117192801	117249800	1	57000
HN72	4	117278601	117306400	1	27800
HN72	4	117479601	117503600	0	24000
HN72	4	117710201	117716200	0	6000
HN72	4	117870801	117881800	1	11000
HN72	4	118097601	118110200	0	12600
HN72	4	118341201	118435600	1	94400
HN72	4	118581001	118598800	1	17800
HN72	4	118647201	118762800	1	115600
HN72	4	118763401	118785600	1	22200
HN72	4	118786001	118851800	1	65800
HN72	4	118857001	119036400	1	179400
HN72	4	119067401	119168800	1	101400
HN72	4	119189601	119235200	1	45600
HN72	4	119235801	119263200	1	27400
HN72	4	119265201	119271800	0	6600
HN72	4	119274601	119279800	1	5200
HN72	4	119282401	119308000	1	25600
HN72	4	119321601	119342000	1	20400
HN72	4	119350601	119361400	1	10800
HN72	4	119851601	120000800	0	149200
HN72	5	1	27200	0	27200
HN72	5	31201	385600	0	354400
HN72	5	732201	740800	0	8600
HN72	5	746201	749800	0	3600
HN72	5	918401	920400	0	2000
HN72	5	1052601	1058000	0	5400
HN72	5	2432201	2435200	0	3000
HN72	5	2698601	2700000	0	1400
HN72	5	3294801	3301200	0	6400
HN72	5	3372401	3383400	0	11000
HN72	5	3985601	3988000	0	2400
HN72	5	4185601	4194400	1	8800
HN72	5	4385401	4406600	3	21200
HN72	5	4907601	4914600	1	7000
HN72	5	8342601	8350200	0	7600
HN72	5	9496001	9501200	1	5200
HN72	5	9606201	9611400	0	5200
HN72	5	9641201	9644200	0	3000
HN72	5	10654601	10660600	0	6000
HN72	5	11544601	11547800	0	3200
HN72	5	11572801	11594400	3	21600
HN72	5	11808001	11816800	0	8800
HN72	5	12507801	12516600	0	8800
HN72	5	12643201	12645800	0	2600
HN72	5	12720401	12722800	0	2400
HN72	5	12973801	13004600	3	30800
HN72	5	13087801	13092200	0	4400
HN72	5	13312801	13319400	1	6600
HN72	5	13555801	13567600	0	11800
HN72	5	14357001	14365800	0	8800
HN72	5	15369201	15378800	1	9600
HN72	5	15682801	15686000	0	3200
HN72	5	15691001	15700400	0	9400
HN72	5	15801401	15806600	0	5200
HN72	5	15825201	15831200	0	6000
HN72	5	15831201	15879200	3	48000
HN72	5	17264001	17268000	0	4000
HN72	5	17424201	17441400	0	17200
HN72	5	17510401	17517400	0	7000
HN72	5	17702201	17712800	1	10600
HN72	5	18564801	18571600	0	6800
HN72	5	18609801	18618400	0	8600
HN72	5	20453801	20462400	0	8600
HN72	5	20490801	20494400	0	3600
HN72	5	20648601	20651400	0	2800
HN72	5	21357401	21365800	0	8400
HN72	5	22470801	22474400	0	3600
HN72	5	23363801	23370600	0	6800
HN72	5	23427601	23433200	0	5600
HN72	5	24156001	24164800	0	8800
HN72	5	25245401	25257400	1	12000
HN72	5	25280601	25289600	0	9000
HN72	5	25491401	25528600	1	37200
HN72	5	25647601	25732200	1	84600
HN72	5	26291601	26316800	1	25200
HN72	5	26516801	26540000	1	23200
HN72	5	26780601	26796200	1	15600
HN72	5	26893801	26924600	1	30800
HN72	5	27626001	27641800	0	15800
HN72	5	27642401	27645400	0	3000
HN72	5	27645801	27656600	0	10800
HN72	5	28007601	28055800	1	48200
HN72	5	28831401	28836400	0	5000
HN72	5	30208801	30217600	1	8800
HN72	5	30263401	30296400	1	33000
HN72	5	30520201	30523600	0	3400
HN72	5	30541401	30567000	0	25600
HN72	5	30949401	30967200	1	17800
HN72	5	30987801	31003200	1	15400
HN72	5	31003801	31011400	1	7600
HN72	5	31571401	31580000	0	8600
HN72	5	31868401	31877000	0	8600
HN72	5	32281801	32313600	1	31800
HN72	5	33007401	33010400	0	3000
HN72	5	33519801	33521200	0	1400
HN72	5	33888001	33893800	0	5800
HN72	5	34516601	34519000	0	2400
HN72	5	35486801	35493400	0	6600
HN72	5	35944401	35953200	0	8800
HN72	5	36624601	36628000	0	3400
HN72	5	37251201	37255600	0	4400
HN72	5	37828401	37835000	0	6600
HN72	5	38005801	38009000	0	3200
HN72	5	38302401	38305600	0	3200
HN72	5	40360001	40362600	0	2600
HN72	5	40412801	40427400	3	14600
HN72	5	40804801	40812400	3	7600
HN72	5	41250801	41266600	0	15800
HN72	5	41526801	41534600	0	7800
HN72	5	41665601	41673600	0	8000
HN72	5	41680201	41691200	0	11000
HN72	5	41699001	41702600	0	3600
HN72	5	42013801	42023200	0	9400
HN72	5	42055001	42072000	1	17000
HN72	5	42237801	42246400	0	8600
HN72	5	43317801	43324000	0	6200
HN72	5	44064201	44065800	0	1600
HN72	5	44182801	44200200	0	17400
HN72	5	44204601	44226200	4	21600
HN72	5	44283001	44299000	0	16000
HN72	5	44300401	44323000	0	22600
HN72	5	44472001	44478400	0	6400
HN72	5	44912601	44921200	0	8600
HN72	5	45835401	45843400	0	8000
HN72	5	47816401	47823400	0	7000
HN72	5	48513601	48519400	4	5800
HN72	5	49361601	49376000	3	14400
HN72	5	51908201	51913800	0	5600
HN72	5	52813801	52818000	0	4200
HN72	5	53300201	53312400	3	12200
HN72	5	54161001	54169400	1	8400
HN72	5	55817601	55824600	0	7000
HN72	5	56190401	56349400	1	159000
HN72	5	56966201	56975400	0	9200
HN72	5	57693601	57736800	1	43200
HN72	5	57771201	57826600	1	55400
HN72	5	57876001	57899800	1	23800
HN72	5	58027201	58090600	1	63400
HN72	5	58166801	58176400	0	9600
HN72	5	58533001	58559400	3	26400
HN72	5	58559401	58570000	0	10600
HN72	5	58573201	58641400	3	68200
HN72	5	58642001	58645200	0	3200
HN72	5	58720001	58728600	0	8600
HN72	5	58837801	58890000	3	52200
HN72	5	58921601	58926200	4	4600
HN72	5	59325401	59332600	0	7200
HN72	5	59683801	59691000	0	7200
HN72	5	59744001	59760200	3	16200
HN72	5	59775001	59791000	0	16000
HN72	5	59803801	59831000	0	27200
HN72	5	60914801	60919000	0	4200
HN72	5	60971801	60979200	0	7400
HN72	5	62520201	62524400	0	4200
HN72	5	62648601	62651600	0	3000
HN72	5	63100601	63103600	0	3000
HN72	5	63125401	63127200	0	1800
HN72	5	63703801	63715200	0	11400
HN72	5	64633601	64635600	0	2000
HN72	5	64714001	64722400	0	8400
HN72	5	65160801	65166400	0	5600
HN72	5	66303601	66307800	0	4200
HN72	5	68613401	68618000	0	4600
HN72	5	68890201	68894000	0	3800
HN72	5	69658601	69660400	0	1800
HN72	5	69876401	69883600	1	7200
HN72	5	71230201	71238400	0	8200
HN72	5	73579601	73595600	1	16000
HN72	5	74476001	74512200	3	36200
HN72	5	74627401	74644400	1	17000
HN72	5	75358001	75371600	1	13600
HN72	5	76090601	76102600	1	12000
HN72	5	76487001	76492800	0	5800
HN72	5	76574401	76577600	0	3200
HN72	5	76904401	76952600	0	48200
HN72	5	78758601	78768000	0	9400
HN72	5	78770001	78778400	0	8400
HN72	5	79095201	79121800	0	26600
HN72	5	79520401	79547200	0	26800
HN72	5	81941201	81949200	0	8000
HN72	5	82218001	82219800	0	1800
HN72	5	83463201	83465200	0	2000
HN72	5	85317601	85320600	0	3000
HN72	5	85380801	85402600	0	21800
HN72	5	86124601	86129000	0	4400
HN72	5	89607801	89610600	0	2800
HN72	5	90102801	90110000	0	7200
HN72	5	91092401	91107000	0	14600
HN72	5	91991401	91994000	0	2600
HN72	5	92177001	92178800	0	1800
HN72	5	92179401	92181600	0	2200
HN72	5	92213001	92224000	1	11000
HN72	5	95334201	95338400	0	4200
HN72	5	98520801	98527600	0	6800
HN72	5	98540201	98544200	0	4000
HN72	5	98992601	98997400	0	4800
HN72	5	99001801	99004600	0	2800
HN72	5	99006001	99042200	0	36200
HN72	5	99049001	99065600	0	16600
HN72	5	99074601	99080400	0	5800
HN72	5	99235201	99244400	0	9200
HN72	5	99254001	99281800	3	27800
HN72	5	99326001	99382400	1	56400
HN72	5	100149001	100183400	4	34400
HN72	5	100184001	100200400	4	16400
HN72	5	100560201	100569200	0	9000
HN72	5	101919401	101946400	0	27000
HN72	5	101991401	102001400	0	10000
HN72	5	102005201	102093200	1	88000
HN72	5	102124801	102181000	1	56200
HN72	5	102397201	102401000	0	3800
HN72	5	102512201	102516800	0	4600
HN72	5	102533001	102538600	0	5600
HN72	5	102629801	102642400	0	12600
HN72	5	102647201	102806200	3	159000
HN72	5	102807201	102812400	3	5200
HN72	5	102812401	102895000	0	82600
HN72	5	102895601	102927000	0	31400
HN72	5	102936601	102991400	3	54800
HN72	5	103023601	103074800	3	51200
HN72	5	103327201	103329400	0	2200
HN72	5	103492201	103555200	1	63000
HN72	5	103574001	103619600	1	45600
HN72	5	103620201	103639600	1	19400
HN72	5	103648601	103681800	1	33200
HN72	5	103690601	103696600	1	6000
HN72	5	105137201	105147600	1	10400
HN72	5	105776801	105791800	0	15000
HN72	5	106309201	106314000	1	4800
HN72	5	106600201	106736800	1	136600
HN72	5	107089601	107205600	1	116000
HN72	5	107402401	107440600	1	38200
HN72	5	108223201	108267600	1	44400
HN72	5	108271401	108321600	1	50200
HN72	5	108731201	108760800	1	29600
HN72	5	108762201	108880000	1	117800
HN72	5	109041201	109064200	1	23000
HN72	5	109130401	109331400	1	201000
HN72	5	109405801	109647800	1	242000
HN72	5	109708601	109860800	1	152200
HN72	5	109861601	109868800	1	7200
HN72	5	109885801	109895400	1	9600
HN72	5	110046801	110058800	1	12000
HN72	5	110062401	110129000	1	66600
HN72	5	110129401	110154600	1	25200
HN72	5	110344001	110448600	1	104600
HN72	5	110451601	110476600	1	25000
HN72	5	111077801	111142000	1	64200
HN72	5	111222201	111230400	0	8200
HN72	5	111733401	111766000	1	32600
HN72	5	112372201	112384600	1	12400
HN72	5	112387001	112421200	1	34200
HN72	5	112454201	112504200	1	50000
HN72	5	112529201	112552200	1	23000
HN72	5	112597201	112636200	1	39000
HN72	5	113075401	113095800	0	20400
HN72	5	113206201	113212800	1	6600
HN72	5	113213401	113237200	1	23800
HN72	5	113237601	113384800	1	147200
HN72	5	113409201	113441200	1	32000
HN72	5	113469801	113523200	1	53400
HN72	5	113533601	113541800	1	8200
HN72	5	113771601	113780600	1	9000
HN72	5	113808801	114068000	1	259200
HN72	5	114068601	114115800	1	47200
HN72	5	114137001	114314600	1	177600
HN72	5	114479401	114544600	1	65200
HN72	5	114623201	114648800	3	25600
HN72	5	114877601	114883200	1	5600
HN72	5	114884401	114916600	1	32200
HN72	5	114947801	115103200	1	155400
HN72	5	115124401	115134400	1	10000
HN72	5	115207201	115352600	1	145400
HN72	5	115353401	115383200	1	29800
HN72	5	115383601	115398200	1	14600
HN72	5	115398801	115483000	1	84200
HN72	5	115614801	115659600	1	44800
HN72	5	116182201	116189800	0	7600
HN72	5	116195201	116199800	1	4600
HN72	5	116201001	116287200	1	86200
HN72	5	116289801	116304200	1	14400
HN72	5	116305801	116396600	1	90800
HN72	5	116397401	116440400	1	43000
HN72	5	116567801	116678800	1	111000
HN72	5	116680201	116882000	1	201800
HN72	5	116883001	116940800	1	57800
HN72	5	116941201	117107800	1	166600
HN72	5	117109201	117262200	1	153000
HN72	5	117354201	117356800	0	2600
HN72	5	117834001	117848000	1	14000
HN72	5	117862801	117880200	1	17400
HN72	5	117910801	117920200	1	9400
HN72	5	118322201	118490000	1	167800
HN72	5	118502601	118552600	1	50000
HN72	5	118553801	118806200	1	252400
HN72	5	118814401	118820400	0	6000
HN72	5	118821001	118939000	1	118000
HN72	5	119107601	119168400	1	60800
HN72	5	119170601	119185000	1	14400
HN72	5	119186201	119198800	1	12600
HN72	5	119207601	119245600	0	38000
HN72	5	119263401	119277400	1	14000
HN72	5	119299401	119373400	0	74000
HN72	5	119384401	119396600	0	12200
HN72	5	119535001	119572400	0	37400
HN72	5	119587801	119599400	0	11600
HN72	5	119605201	119681200	0	76000
HN72	5	119731801	119856600	1	124800
HN72	5	119882801	119967200	1	84400
HN72	5	119969801	120014800	1	45000
HN72	5	120081401	120089400	0	8000
HN72	6	1001	2600	0	1600
HN72	6	7201	119800	0	112600
HN72	6	176401	185000	0	8600
HN72	6	475601	487800	1	12200
HN72	6	546801	554800	0	8000
HN72	6	796001	804600	0	8600
HN72	6	970601	979400	1	8800
HN72	6	1465001	1472600	0	7600
HN72	6	1569401	1577800	0	8400
HN72	6	2083801	2089000	0	5200
HN72	6	2685201	2694400	0	9200
HN72	6	3203601	3237800	3	34200
HN72	6	3632601	3641600	1	9000
HN72	6	3849401	3858000	0	8600
HN72	6	3859001	3891000	0	32000
HN72	6	4250801	4252800	0	2000
HN72	6	4319201	4321200	0	2000
HN72	6	4379001	4387000	0	8000
HN72	6	5004801	5009800	0	5000
HN72	6	5010001	5013200	0	3200
HN72	6	5243601	5256000	0	12400
HN72	6	5331201	5334800	0	3600
HN72	6	5433001	5445800	4	12800
HN72	6	5447201	5460400	4	13200
HN72	6	5658801	5662800	0	4000
HN72	6	5785601	5792200	4	6600
HN72	6	5794801	5800800	4	6000
HN72	6	5886801	5908200	0	21400
HN72	6	5915201	5942200	4	27000
HN72	6	5942201	5960200	1	18000
HN72	6	5960201	5982800	4	22600
HN72	6	5986601	5998200	0	11600
HN72	6	6685001	6700400	3	15400
HN72	6	7602801	7613600	1	10800
HN72	6	7701401	7715600	0	14200
HN72	6	7723401	7727800	0	4400
HN72	6	7728401	7730400	0	2000
HN72	6	7731201	7735200	0	4000
HN72	6	7912601	7924400	0	11800
HN72	6	8602601	8611200	0	8600
HN72	6	8983601	8994600	0	11000
HN72	6	8995601	9029800	0	34200
HN72	6	9236801	9262400	0	25600
HN72	6	9361201	9370000	1	8800
HN72	6	9447201	9449200	0	2000
HN72	6	9779601	9803800	3	24200
HN72	6	11390201	11392600	0	2400
HN72	6	13736001	13744800	0	8800
HN72	6	14166201	14194800	0	28600
HN72	6	14226401	14231800	0	5400
HN72	6	14824401	14858600	1	34200
HN72	6	15028801	15038400	0	9600
HN72	6	15083601	15093000	0	9400
HN72	6	15117401	15123000	0	5600
HN72	6	15388001	15389400	0	1400
HN72	6	16033401	16038200	0	4800
HN72	6	16300801	16311400	3	10600
HN72	6	17078801	17086600	1	7800
HN72	6	17878001	17889800	1	11800
HN72	6	18218401	18224800	1	6400
HN72	6	18661401	18664000	0	2600
HN72	6	19249201	19257400	1	8200
HN72	6	19758401	19761600	0	3200
HN72	6	20278201	20282600	0	4400
HN72	6	20757001	20764000	0	7000
HN72	6	20972201	20982000	0	9800
HN72	6	21604401	21606600	0	2200
HN72	6	21844601	21853800	3	9200
HN72	6	21866601	21872600	0	6000
HN72	6	23283601	23288800	0	5200
HN72	6	23443401	23447400	0	4000
HN72	6	24470801	24479400	0	8600
HN72	6	25232001	25248200	1	16200
HN72	6	26517601	26520200	0	2600
HN72	6	26688401	26693000	0	4600
HN72	6	26726001	26749200	3	23200
HN72	6	26756001	26770000	3	14000
HN72	6	26849401	26852000	0	2600
HN72	6	27616601	27620800	0	4200
HN72	6	28170801	28177400	0	6600
HN72	6	28180001	28189400	0	9400
HN72	6	28671601	28679200	0	7600
HN72	6	30720601	30728000	0	7400
HN72	6	31187001	31192400	0	5400
HN72	6	31201401	31206400	0	5000
HN72	6	31707601	31710600	0	3000
HN72	6	32617001	32641600	0	24600
HN72	6	33048601	33051200	0	2600
HN72	6	33108401	33113600	0	5200
HN72	6	33759801	33767800	1	8000
HN72	6	34576001	34584800	0	8800
HN72	6	35133401	35139400	0	6000
HN72	6	35302001	35320800	0	18800
HN72	6	35328801	35339800	0	11000
HN72	6	37768801	37772000	0	3200
HN72	6	37788201	37796600	1	8400
HN72	6	37863201	37872000	0	8800
HN72	6	38723001	38809800	3	86800
HN72	6	38810001	38814600	0	4600
HN72	6	39010401	39013800	0	3400
HN72	6	39440601	39448400	0	7800
HN72	6	40096401	40107200	3	10800
HN72	6	41154801	41163400	0	8600
HN72	6	41500201	41510600	0	10400
HN72	6	42581201	42589800	0	8600
HN72	6	42593401	42644200	3	50800
HN72	6	43322801	43328400	0	5600
HN72	6	44042801	44048200	0	5400
HN72	6	45019001	45027600	0	8600
HN72	6	45033601	45036800	0	3200
HN72	6	47045601	47051200	0	5600
HN72	6	47304201	47414400	3	110200
HN72	6	48459001	48461200	0	2200
HN72	6	48461201	48481000	3	19800
HN72	6	48728001	48730600	0	2600
HN72	6	51215401	51241800	0	26400
HN72	6	51255801	51258400	0	2600
HN72	6	51703601	51720000	0	16400
HN72	6	53148601	53150000	0	1400
HN72	6	54719401	54722400	0	3000
HN72	6	54946801	54950400	0	3600
HN72	6	55319601	55356000	3	36400
HN72	6	55430201	55489000	3	58800
HN72	6	55990201	55996800	0	6600
HN72	6	56366801	56372400	0	5600
HN72	6	56960601	56963800	0	3200
HN72	6	58312001	58321400	1	9400
HN72	6	60622001	60627800	0	5800
HN72	6	62094201	62099600	0	5400
HN72	6	62206401	62215200	0	8800
HN72	6	62313601	62363000	3	49400
HN72	6	62492601	62500200	0	7600
HN72	6	62500201	62625000	3	124800
HN72	6	62644601	62674600	3	30000
HN72	6	62674601	62682200	0	7600
HN72	6	63098601	63134800	3	36200
HN72	6	63136001	63143400	0	7400
HN72	6	63530401	63533400	0	3000
HN72	6	63533401	63564200	3	30800
HN72	6	63564201	63569600	0	5400
HN72	6	63583801	63586400	0	2600
HN72	6	63841001	63862000	1	21000
HN72	6	63940401	63971000	3	30600
HN72	6	63975201	63996200	3	21000
HN72	6	64237001	64240600	0	3600
HN72	6	64571601	64574400	0	2800
HN72	6	64837401	64847200	1	9800
HN72	6	65762401	65770200	0	7800
HN72	6	66238201	66252800	1	14600
HN72	6	66390201	66397400	0	7200
HN72	6	66424801	66436200	1	11400
HN72	6	68031001	68038000	0	7000
HN72	6	69684601	69687400	0	2800
HN72	6	69719801	69732400	1	12600
HN72	6	70096801	70103200	0	6400
HN72	6	70104001	70122400	0	18400
HN72	6	72945801	72951400	0	5600
HN72	6	73023001	73025000	0	2000
HN72	6	73057001	73058400	0	1400
HN72	6	74059201	74064000	0	4800
HN72	6	74215401	74227200	0	11800
HN72	6	74463801	74469600	0	5800
HN72	6	74538601	74546800	0	8200
HN72	6	74703601	74706200	0	2600
HN72	6	74718401	74723200	0	4800
HN72	6	75331201	75334800	0	3600
HN72	6	75481601	75489800	0	8200
HN72	6	75799401	75803000	0	3600
HN72	6	75861801	75865800	0	4000
HN72	6	75924801	75933200	0	8400
HN72	6	76085801	76088200	0	2400
HN72	6	76430001	76447000	3	17000
HN72	6	78044201	78059600	3	15400
HN72	6	78360601	78511000	3	150400
HN72	6	78539001	78543400	0	4400
HN72	6	78732801	78739600	1	6800
HN72	6	78843401	78848800	0	5400
HN72	6	79243601	79248400	0	4800
HN72	6	80766601	80775000	0	8400
HN72	6	81467601	81584400	3	116800
HN72	6	82531601	82542000	3	10400
HN72	6	82637001	82641800	0	4800
HN72	6	82820001	82825800	1	5800
HN72	6	83564201	83567000	0	2800
HN72	6	85693401	85697600	0	4200
HN72	6	85807401	85817400	1	10000
HN72	6	86069801	86074000	1	4200
HN72	6	87986801	87996000	0	9200
HN72	6	89189001	89193600	0	4600
HN72	6	90029601	90055000	0	25400
HN72	6	90055401	90059800	0	4400
HN72	6	92172401	92181400	1	9000
HN72	6	92473001	92474400	0	1400
HN72	6	92664001	92668600	0	4600
HN72	6	92846601	92849000	0	2400
HN72	6	93959201	93968000	1	8800
HN72	6	95162401	95170800	1	8400
HN72	6	95648601	95651800	0	3200
HN72	6	96569201	96574400	0	5200
HN72	6	96597001	96603200	0	6200
HN72	6	96604001	96606000	0	2000
HN72	6	96932601	96937600	0	5000
HN72	6	98767201	98771200	0	4000
HN72	6	98880401	98886600	0	6200
HN72	6	99603401	99634400	0	31000
HN72	6	100153201	100163400	0	10200
HN72	6	101716001	101736400	0	20400
HN72	6	103263601	103266600	0	3000
HN72	6	103449201	103456400	1	7200
HN72	6	103466001	103472000	0	6000
HN72	6	103629801	103636200	1	6400
HN72	6	103694801	103697600	0	2800
HN72	6	105004201	105007200	0	3000
HN72	6	105291201	105334600	1	43400
HN72	6	106291001	106297200	0	6200
HN72	6	108733401	108758400	1	25000
HN72	6	109710201	109757000	0	46800
HN72	6	110937801	110962000	1	24200
HN72	6	112151801	112345200	0	193400
HN72	6	112356801	112358800	0	2000
HN72	6	112983001	113082000	0	99000
HN72	6	113087601	113099800	0	12200
HN72	6	113250801	113255200	0	4400
HN72	6	113586601	113606800	1	20200
HN72	6	113611601	113655200	1	43600
HN72	6	113656601	113961800	1	305200
HN72	6	113962401	114113000	1	150600
HN72	6	114114001	114619600	1	505600
HN72	6	114626201	114777800	1	151600
HN72	6	114782401	114817600	1	35200
HN72	6	114819601	114838000	1	18400
HN72	6	114862401	114880000	1	17600
HN72	6	114881201	114896200	1	15000
HN72	6	114907201	115149000	1	241800
HN72	6	115150601	115182600	1	32000
HN72	6	115183201	115245800	1	62600
HN72	6	115246401	115403200	1	156800
HN72	6	115405201	115456000	0	50800
HN72	6	115456401	115469000	0	12600
HN72	6	115494201	115516800	1	22600
HN72	6	115518001	115527000	1	9000
HN72	6	115527801	115570000	1	42200
HN72	6	115578401	115621600	1	43200
HN72	6	115798201	115824800	1	26600
HN72	6	115908801	115936800	1	28000
HN72	6	115938201	115953200	0	15000
HN72	6	116018201	116025600	1	7400
HN72	6	116027001	116065800	1	38800
HN72	6	116068401	116087800	1	19400
HN72	6	116222601	116237000	1	14400
HN72	6	116241601	116263600	1	22000
HN72	6	116265201	116315600	1	50400
HN72	6	116318801	116348400	1	29600
HN72	6	116356201	116390600	0	34400
HN72	6	116412001	116428600	1	16600
HN72	6	116429201	116440800	1	11600
HN72	6	116566801	116577400	1	10600
HN72	6	116579801	116608000	0	28200
HN72	6	116633601	116874600	1	241000
HN72	6	116884001	116923000	1	39000
HN72	6	116925401	117018000	1	92600
HN72	6	117018801	117026800	0	8000
HN72	6	117032401	117053400	0	21000
HN72	6	117054001	117059000	0	5000
HN72	6	117068601	117121200	1	52600
HN72	6	117122001	117175000	1	53000
HN72	6	117175801	117279400	1	103600
HN72	6	117299401	117314600	1	15200
HN72	6	117319601	117359800	0	40200
HN72	6	117368401	117389200	0	20800
HN72	6	117397601	117422600	0	25000
HN72	6	117429001	117503600	1	74600
HN72	6	117512001	117533600	1	21600
HN72	6	117575401	117601800	0	26400
HN72	6	117619401	117621800	0	2400
HN72	6	117639601	117715400	1	75800
HN72	6	117715801	117725200	1	9400
HN72	6	117795601	117806400	0	10800
HN72	7	1	70000	0	70000
HN72	7	81401	103800	0	22400
HN72	7	104201	117600	0	13400
HN72	7	128201	130600	0	2400
HN72	7	138601	160400	0	21800
HN72	7	185601	193600	0	8000
HN72	7	221601	242600	3	21000
HN72	7	303601	328400	3	24800
HN72	7	496201	547200	1	51000
HN72	7	1728201	1731000	0	2800
HN72	7	2001601	2019200	1	17600
HN72	7	2208201	2211400	0	3200
HN72	7	2228601	2264200	1	35600
HN72	7	2621001	2640800	1	19800
HN72	7	2670001	2772200	1	102200
HN72	7	2892801	2910000	1	17200
HN72	7	3089601	3223800	1	134200
HN72	7	3672001	3700800	1	28800
HN72	7	3702601	3711800	1	9200
HN72	7	3758601	3773600	1	15000
HN72	7	3774401	3806000	1	31600
HN72	7	3806401	3873400	1	67000
HN72	7	4076601	4151400	1	74800
HN72	7	4247401	4370000	1	122600
HN72	7	4410201	4556200	1	146000
HN72	7	4580201	4615800	1	35600
HN72	7	4631601	4799600	1	168000
HN72	7	4958201	4963000	4	4800
HN72	7	4965001	5030800	1	65800
HN72	7	5053601	5228000	1	174400
HN72	7	5277801	5284400	1	6600
HN72	7	5305001	5328200	1	23200
HN72	7	5419401	5441000	1	21600
HN72	7	5794001	5818000	1	24000
HN72	7	5856401	5907000	1	50600
HN72	7	5907601	5962400	1	54800
HN72	7	6481801	6511800	1	30000
HN72	7	6551001	6661600	1	110600
HN72	7	6965401	6967200	0	1800
HN72	7	7123001	7140200	4	17200
HN72	7	7679801	7780800	1	101000
HN72	7	7856801	7893800	1	37000
HN72	7	8103601	8112000	0	8400
HN72	7	8253001	8263400	0	10400
HN72	7	8398001	8414600	3	16600
HN72	7	8437601	8444200	1	6600
HN72	7	8469401	8484400	3	15000
HN72	7	8662001	8680200	1	18200
HN72	7	8691601	8697200	0	5600
HN72	7	8697601	8753600	0	56000
HN72	7	8754001	8756400	0	2400
HN72	7	8765801	8786800	4	21000
HN72	7	8787001	8789000	0	2000
HN72	7	8789201	8818400	0	29200
HN72	7	9099201	9121800	3	22600
HN72	7	9238201	9251600	1	13400
HN72	7	9297601	9304200	0	6600
HN72	7	9497001	9500000	0	3000
HN72	7	9539801	9542800	0	3000
HN72	7	9692001	9703000	0	11000
HN72	7	9704401	9709400	0	5000
HN72	7	9772801	9779400	0	6600
HN72	7	9793201	9833200	4	40000
HN72	7	9835401	9862600	4	27200
HN72	7	9863001	9890200	4	27200
HN72	7	9890201	10004200	0	114000
HN72	7	10004601	10008200	0	3600
HN72	7	10008601	10028200	0	19600
HN72	7	10028601	10042000	0	13400
HN72	7	10042401	10168400	0	126000
HN72	7	10168401	10181000	4	12600
HN72	7	10420401	10437000	4	16600
HN72	7	10714001	10742400	3	28400
HN72	7	10743001	10763400	3	20400
HN72	7	10767801	10838200	0	70400
HN72	7	10922401	10928800	3	6400
HN72	7	10948401	10962000	1	13600
HN72	7	10983401	10997000	0	13600
HN72	7	11002001	11007200	3	5200
HN72	7	11012601	11016000	0	3400
HN72	7	11016001	11033600	3	17600
HN72	7	11033801	11038800	4	5000
HN72	7	11124001	11141600	1	17600
HN72	7	11227601	11244600	0	17000
HN72	7	12392401	12398400	0	6000
HN72	7	12432001	12465200	1	33200
HN72	7	12465601	12552000	1	86400
HN72	7	12552601	12870800	1	318200
HN72	7	13025601	13039600	0	14000
HN72	7	13452401	13464800	1	12400
HN72	7	13598601	13609600	3	11000
HN72	7	13688601	13716000	3	27400
HN72	7	13775601	13785200	0	9600
HN72	7	13882601	13888200	0	5600
HN72	7	14084001	14088000	0	4000
HN72	7	14432201	14451000	1	18800
HN72	7	14470801	14473000	0	2200
HN72	7	15007801	15032200	1	24400
HN72	7	15360001	15370000	1	10000
HN72	7	15382001	15393200	1	11200
HN72	7	15724601	15853200	1	128600
HN72	7	16843601	16852800	1	9200
HN72	7	17018201	17030400	1	12200
HN72	7	17092001	17124800	1	32800
HN72	7	17131401	17192400	1	61000
HN72	7	17330801	17358400	0	27600
HN72	7	17359401	17410800	1	51400
HN72	7	17427001	17437800	0	10800
HN72	7	17605001	17612400	0	7400
HN72	7	17898401	17909400	1	11000
HN72	7	18191001	18216400	1	25400
HN72	7	18371801	18400600	1	28800
HN72	7	18413401	18629400	1	216000
HN72	7	18631801	18633600	0	1800
HN72	7	18737001	18779800	0	42800
HN72	7	18935601	19047200	1	111600
HN72	7	19091401	19164800	1	73400
HN72	7	19710401	19833800	1	123400
HN72	7	19955001	19970800	0	15800
HN72	7	19971401	20004600	1	33200
HN72	7	20154601	20180600	1	26000
HN72	7	20192201	20243000	1	50800
HN72	7	20261401	20268800	1	7400
HN72	7	20280801	20403200	1	122400
HN72	7	20423201	20496200	1	73000
HN72	7	20496801	20518600	1	21800
HN72	7	20577601	20645800	1	68200
HN72	7	20651201	20654800	0	3600
HN72	7	21329601	21510000	1	180400
HN72	7	21563001	21601400	1	38400
HN72	7	21744201	21747000	0	2800
HN72	7	22477401	22496600	1	19200
HN72	7	23482601	23485400	0	2800
HN72	7	23494201	23501600	0	7400
HN72	7	24262401	24265000	0	2600
HN72	7	26153001	26161800	0	8800
HN72	7	26520801	26524600	0	3800
HN72	7	26722401	26726400	0	4000
HN72	7	28037001	28044200	0	7200
HN72	7	28108201	28111400	0	3200
HN72	7	28440601	28442600	0	2000
HN72	7	30046801	30049600	0	2800
HN72	7	30714001	30726000	1	12000
HN72	7	31868801	31877400	0	8600
HN72	7	32179801	32189200	0	9400
HN72	7	32429801	32433000	0	3200
HN72	7	32484401	32490200	0	5800
HN72	7	32737001	32756200	0	19200
HN72	7	33451601	33472600	0	21000
HN72	7	33769601	33784600	3	15000
HN72	7	33784601	33788800	0	4200
HN72	7	34455601	34461800	0	6200
HN72	7	35223801	35226600	0	2800
HN72	7	36456801	36463400	0	6600
HN72	7	37284601	37306800	0	22200
HN72	7	38856401	38871400	1	15000
HN72	7	39864801	39871200	1	6400
HN72	7	39872601	39886000	0	13400
HN72	7	40173001	40184600	4	11600
HN72	7	40406801	40443400	0	36600
HN72	7	40478001	40486400	1	8400
HN72	7	41083001	41092200	0	9200
HN72	7	41112201	41141800	3	29600
HN72	7	41178201	41200400	1	22200
HN72	7	41327401	41410000	0	82600
HN72	7	41689601	41763800	0	74200
HN72	7	41973401	41975600	0	2200
HN72	7	42162201	42170000	0	7800
HN72	7	42195001	42206400	0	11400
HN72	7	42326601	42333200	0	6600
HN72	7	42664801	42691600	1	26800
HN72	7	42815801	42832400	1	16600
HN72	7	42881201	42893200	3	12000
HN72	7	42897801	42944800	0	47000
HN72	7	42981401	43242600	1	261200
HN72	7	43258601	43493800	1	235200
HN72	7	43494201	43631800	1	137600
HN72	7	43654001	43734600	1	80600
HN72	7	43735601	43763000	1	27400
HN72	7	43786601	44085000	1	298400
HN72	7	44085601	44184200	1	98600
HN72	7	44189201	44290600	1	101400
HN72	7	44687201	44689400	0	2200
HN72	7	44780801	44787600	0	6800
HN72	7	45312801	45321400	0	8600
HN72	7	45330401	45337200	0	6800
HN72	7	46066201	46124800	1	58600
HN72	7	46244601	46246400	0	1800
HN72	7	46469401	46507600	1	38200
HN72	7	50653201	50672200	1	19000
HN72	7	50836801	50957800	1	121000
HN72	7	51327201	51339600	1	12400
HN72	7	54462001	54465600	0	3600
HN72	7	55888001	55889800	0	1800
HN72	7	59735801	59746600	0	10800
HN72	7	60755001	60761600	1	6600
HN72	7	61374601	61411600	1	37000
HN72	7	62143401	62146000	0	2600
HN72	7	63314601	63318000	0	3400
HN72	7	63473001	63481600	0	8600
HN72	7	64454601	64457600	0	3000
HN72	7	67006001	67015400	0	9400
HN72	7	68550201	68564600	0	14400
HN72	7	68565201	68614600	0	49400
HN72	7	68699401	68724600	1	25200
HN72	7	69855001	69860800	0	5800
HN72	7	71850801	71859800	1	9000
HN72	7	72173601	72181800	0	8200
HN72	7	72861401	72873800	3	12400
HN72	7	75357601	75361000	0	3400
HN72	7	76785401	76790800	0	5400
HN72	7	77414801	77434000	3	19200
HN72	7	78136801	78138800	0	2000
HN72	7	82040001	82046600	1	6600
HN72	7	83356001	83360800	0	4800
HN72	7	83750601	83758400	0	7800
HN72	7	84939601	84957200	3	17600
HN72	7	84957201	84960600	0	3400
HN72	7	85202001	85243400	3	41400
HN72	7	86474201	86506600	0	32400
HN72	7	88201001	88224800	1	23800
HN72	7	89807401	89812800	0	5400
HN72	7	89992601	90001400	0	8800
HN72	7	91555401	91561800	0	6400
HN72	7	92031001	92033000	0	2000
HN72	7	92191201	92200000	0	8800
HN72	7	93037201	93066600	1	29400
HN72	7	95695601	95704200	0	8600
HN72	7	96787201	96793600	0	6400
HN72	7	96914201	96923800	0	9600
HN72	7	97458201	97460600	0	2400
HN72	7	98358401	98364200	0	5800
HN72	7	98443801	98451800	0	8000
HN72	7	98693001	98696800	0	3800
HN72	7	98760601	98763600	0	3000
HN72	7	98912401	98914800	0	2400
HN72	7	99607801	99609800	0	2000
HN72	7	100682401	100686400	0	4000
HN72	7	101010001	101013000	0	3000
HN72	7	101119001	101125600	0	6600
HN72	7	102006801	102022800	0	16000
HN72	7	103843601	103847200	0	3600
HN72	7	104257801	104285000	0	27200
HN72	7	104639201	104658200	3	19000
HN72	7	104669401	104675000	0	5600
HN72	7	104713601	104760200	3	46600
HN72	7	104879001	104881400	0	2400
HN72	7	106783401	106789000	0	5600
HN72	7	107541801	107544800	0	3000
HN72	7	108354801	108402200	1	47400
HN72	7	109014401	109021200	0	6800
HN72	7	110174201	110212400	0	38200
HN72	7	110214801	110237400	0	22600
HN72	7	110237801	110279600	0	41800
HN72	7	110289801	110297800	0	8000
HN72	8	1	37200	0	37200
HN72	8	86801	99400	0	12600
HN72	8	126801	139000	0	12200
HN72	8	317001	330000	0	13000
HN72	8	1097201	1098600	0	1400
HN72	8	2276601	2284400	0	7800
HN72	8	2416201	2421400	0	5200
HN72	8	2850401	2859200	0	8800
HN72	8	3539801	3545400	0	5600
HN72	8	3592201	3598600	1	6400
HN72	8	4185601	4188600	0	3000
HN72	8	4402201	4404200	0	2000
HN72	8	4426201	4428600	0	2400
HN72	8	4429201	4434200	0	5000
HN72	8	4436201	4494600	0	58400
HN72	8	4496601	4514200	0	17600
HN72	8	4547001	4556200	0	9200
HN72	8	5763601	5791800	3	28200
HN72	8	5872601	5911200	1	38600
HN72	8	7090601	7099200	0	8600
HN72	8	7285001	7309000	0	24000
HN72	8	7402601	7431200	3	28600
HN72	8	7578201	7588200	1	10000
HN72	8	7689201	7706000	1	16800
HN72	8	8411601	8414200	0	2600
HN72	8	9298201	9309000	1	10800
HN72	8	9975201	9983200	1	8000
HN72	8	10502801	10507200	0	4400
HN72	8	11427001	11434600	0	7600
HN72	8	12061201	12070200	0	9000
HN72	8	12243601	12246000	0	2400
HN72	8	14698801	14706400	0	7600
HN72	8	15306201	15309400	0	3200
HN72	8	15577001	15596000	0	19000
HN72	8	15653801	15658800	0	5000
HN72	8	15712201	15717600	0	5400
HN72	8	18312401	18317600	0	5200
HN72	8	18463001	18466200	0	3200
HN72	8	19954601	19957200	0	2600
HN72	8	21330601	21334600	0	4000
HN72	8	22564601	22582000	0	17400
HN72	8	22837201	22839200	0	2000
HN72	8	23000401	23005000	0	4600
HN72	8	23017201	23043600	4	26400
HN72	8	23174201	23214200	0	40000
HN72	8	23265401	23272800	0	7400
HN72	8	26231601	26237400	0	5800
HN72	8	26268201	26277600	0	9400
HN72	8	26278001	26291200	0	13200
HN72	8	29809601	29823200	1	13600
HN72	8	29849001	29853400	0	4400
HN72	8	30360601	30365200	0	4600
HN72	8	32939401	32943200	0	3800
HN72	8	32969401	32971400	0	2000
HN72	8	33297601	33305600	0	8000
HN72	8	33377601	33382600	0	5000
HN72	8	33458001	33461000	0	3000
HN72	8	33631401	33643000	0	11600
HN72	8	34783001	34788400	0	5400
HN72	8	34893201	34908600	3	15400
HN72	8	35133401	35139000	0	5600
HN72	8	35961201	35981400	3	20200
HN72	8	36328601	36330200	0	1600
HN72	8	37318801	37325400	0	6600
HN72	8	37873001	37882000	1	9000
HN72	8	38499001	38500600	0	1600
HN72	8	38501201	38505600	0	4400
HN72	8	38506201	38507800	0	1600
HN72	8	40475601	40477600	0	2000
HN72	8	40565601	40570200	0	4600
HN72	8	41157201	41161600	0	4400
HN72	8	41975001	41981200	0	6200
HN72	8	42116001	42133800	3	17800
HN72	8	42296801	42298200	0	1400
HN72	8	42546801	42550400	0	3600
HN72	8	42743201	42765000	3	21800
HN72	8	43334401	43342000	0	7600
HN72	8	43409001	43414200	0	5200
HN72	8	43592801	43600600	1	7800
HN72	8	43886401	43889600	0	3200
HN72	8	44048401	44057000	0	8600
HN72	8	45178001	45191200	0	13200
HN72	8	46832601	46835000	0	2400
HN72	8	46867201	46874000	0	6800
HN72	8	47436201	47440800	0	4600
HN72	8	48081601	48085400	0	3800
HN72	8	50831001	50874600	0	43600
HN72	8	50875201	50885400	0	10200
HN72	8	50891601	50893400	0	1800
HN72	8	52993601	53005600	3	12000
HN72	8	53043401	53045200	0	1800
HN72	8	54455001	54463400	0	8400
HN72	8	54965801	54974400	0	8600
HN72	8	55358201	55360600	0	2400
HN72	8	55365401	55401000	0	35600
HN72	8	56221801	56230600	0	8800
HN72	8	56456801	56480600	0	23800
HN72	8	59795201	59811400	1	16200
HN72	8	60124601	60157600	0	33000
HN72	8	60169601	60192400	1	22800
HN72	8	60209801	60227600	1	17800
HN72	8	61274401	61305000	0	30600
HN72	8	61540201	61574600	1	34400
HN72	8	61794201	61814400	3	20200
HN72	8	63016601	63019200	0	2600
HN72	8	63043601	63054000	1	10400
HN72	8	63309201	63319200	1	10000
HN72	8	64597001	64602600	0	5600
HN72	8	64715001	64721600	0	6600
HN72	8	64869801	64876400	0	6600
HN72	8	65454201	65459800	0	5600
HN72	8	65634801	65660200	1	25400
HN72	8	65669601	65683000	1	13400
HN72	8	65807801	65810600	0	2800
HN72	8	66444601	66448200	0	3600
HN72	8	69509201	69545800	1	36600
HN72	8	69850001	69942800	1	92800
HN72	8	69995601	70003000	0	7400
HN72	8	70297001	70305600	0	8600
HN72	8	70322801	70327000	0	4200
HN72	8	70340801	70348400	0	7600
HN72	8	70348401	70364200	3	15800
HN72	8	71775801	71787800	0	12000
HN72	8	71932001	71941000	0	9000
HN72	8	72355801	72359200	0	3400
HN72	8	72487601	72495800	0	8200
HN72	8	73354601	73368600	1	14000
HN72	8	74189201	74195400	1	6200
HN72	8	75415801	75421400	0	5600
HN72	8	75512401	75515200	0	2800
HN72	8	76255201	76260800	0	5600
HN72	8	76482201	76485200	0	3000
HN72	8	77475001	77477000	0	2000
HN72	8	78452601	78455200	0	2600
[truncated: 195,436 more rows]

## Sheet: Table S3
Table S3: Statistical Summary of CNV_Values in 30 Hainan Yellow Cattle.
CNV_Value	N	Average Length (bit)	Min Length (bit)	Max Length (bit)
0	99296	17276	1400	1170400
1	62561	58893	2800	1128200
3	30627	89887	3200	2169400
4	4950	18863	1600	183600

## Sheet: Table S4
Table S4: Quantitative Analysis of CNV Data: Deletions and Duplications in 30 Hainan Yellow Cattle.
Chr	Delection	Duplication
1	8251	3808
2	6963	2170
3	7717	1970
4	6268	2172
5	8991	1935
6	6862	3022
7	7855	1737
8	5645	1262
9	5124	1529
10	5734	1748
11	7415	880
12	5230	1969
13	5199	536
14	4032	866
15	6336	2198
16	5258	748
17	5212	864
18	6905	823
19	6524	292
20	3918	1048
21	6402	710
22	3644	211
23	4452	760
24	3269	419
25	3713	89
26	4185	492
27	2615	494
28	2637	342
29	5501	483

## Sheet: Table S5
Table S5: Statistical Summary of CNV_Values in 30 Hainan Yellow Cattle.
Chr	CNVR_ID	Start	End	Frequency	n_Sample	0	1	3	4	Type	Length	start_left	end_right	chr_top	chr_bottom
1	CNVR_1	1	162200	139	30	139				Loss	162200	1e-06	0.1622	87	85.5
1	CNVR_2	170001	391800	101	30	40	13		48	Mixed	221800	0.170001	0.3918	87	85.5
1	CNVR_3	391801	692400	239	30	26		30	183	Mixed	300600	0.391801	0.6924	87	85.5
1	CNVR_4	693401	756400	39	25			16	23	Gain	63000	0.693401	0.7564	87	85.5
1	CNVR_5	1439601	1458000	4	4	3		1		Mixed	18400	1.4396	1.458	87	85.5
1	CNVR_6	1633801	1733000	5	5		5			Loss	99200	1.6338	1.733	87	85.5
1	CNVR_7	2523401	2570000	18	18	6	12			Loss	46600	2.5234	2.57	87	85.5
1	CNVR_8	3101201	3148600	6	6	1	5			Loss	47400	3.1012	3.1486	87	85.5
1	CNVR_9	3149201	3180800	5	5	2	3			Loss	31600	3.1492	3.1808	87	85.5
1	CNVR_10	3623601	3631200	4	4	3	1			Loss	7600	3.6236	3.6312	87	85.5
1	CNVR_11	3767201	3812000	4	4			4		Gain	44800	3.7672	3.812	87	85.5
1	CNVR_12	3952201	3973800	6	6	1	5			Loss	21600	3.9522	3.9738	87	85.5
1	CNVR_13	4843601	4879200	13	12			9	4	Gain	35600	4.8436	4.8792	87	85.5
1	CNVR_14	4937801	5117400	17	14	11		6		Mixed	179600	4.9378	5.1174	87	85.5
1	CNVR_15	5117401	5358800	45	30	30	1	11	3	Mixed	241400	5.1174	5.3588	87	85.5
1	CNVR_16	5961801	5966200	27	27	27				Loss	4400	5.9618	5.9662	87	85.5
1	CNVR_17	5999001	6027200	30	29	28	1	1		Mixed	28200	5.999	6.0272	87	85.5
1	CNVR_18	6276401	6279000	15	15	15				Loss	2600	6.2764	6.279	87	85.5
1	CNVR_19	7890401	7892200	12	12	12				Loss	1800	7.8904	7.8922	87	85.5
1	CNVR_20	8493001	8603400	4	4			4		Gain	110400	8.493	8.6034	87	85.5
1	CNVR_21	8603401	8605400	9	9	9				Loss	2000	8.6034	8.6054	87	85.5
1	CNVR_22	8657401	9332200	86	30	71	3	12		Mixed	674800	8.6574	9.3322	87	85.5
1	CNVR_23	9581401	9591600	10	10	8	2			Loss	10200	9.5814	9.5916	87	85.5
1	CNVR_24	10233601	10263800	5	5			5		Gain	30200	10.2336	10.2638	87	85.5
1	CNVR_25	10996001	11024600	15	12	9	5	1		Mixed	28600	10.996	11.0246	87	85.5
1	CNVR_26	11098201	11105600	13	13	13				Loss	7400	11.0982	11.1056	87	85.5
1	CNVR_27	11105601	11564000	9	8		2	7		Mixed	458400	11.1056	11.564	87	85.5
1	CNVR_28	11625001	11655800	20	19	18	1	1		Mixed	30800	11.625	11.6558	87	85.5
1	CNVR_29	11712601	12660800	99	29	51	6	42		Mixed	948200	11.7126	12.6608	87	85.5
1	CNVR_30	12686201	13025200	73	30	48		25		Mixed	339000	12.6862	13.0252	87	85.5
1	CNVR_31	13026401	13096800	59	28	44	1	14		Mixed	70400	13.0264	13.0968	87	85.5
1	CNVR_32	13096801	13409800	60	29	32	6	22		Mixed	313000	13.0968	13.4098	87	85.5
1	CNVR_33	13416801	13555600	9	8	1		8		Mixed	138800	13.4168	13.5556	87	85.5
1	CNVR_34	13555601	13626800	31	29	26		5		Mixed	71200	13.5556	13.6268	87	85.5
1	CNVR_35	13648401	14396200	104	30	52	8	44		Mixed	747800	13.6484	14.3962	87	85.5
1	CNVR_36	14397401	14875800	33	20	4		29		Mixed	478400	14.3974	14.8758	87	85.5
1	CNVR_37	14879001	16648600	167	30	60	24	83		Mixed	1769600	14.879	16.6486	87	85.5
1	CNVR_38	16649401	18852400	172	29	45	9	117	1	Mixed	2203000	16.6494	18.8524	87	85.5
1	CNVR_39	18858201	18906400	12	9	4	1	7		Mixed	48200	18.8582	18.9064	87	85.5
1	CNVR_40	18906401	18943600	31	30	30		1		Mixed	37200	18.9064	18.9436	87	85.5
1	CNVR_41	19742601	19753000	8	8	6	2			Loss	10400	19.7426	19.753	87	85.5
1	CNVR_42	20099001	21026600	30	19	12		18		Mixed	927600	20.099	21.0266	87	85.5
1	CNVR_43	21036201	21257000	35	29	29		6		Mixed	220800	21.0362	21.257	87	85.5
1	CNVR_44	21305801	21307600	12	12	12				Loss	1800	21.3058	21.3076	87	85.5
1	CNVR_45	22092201	22096200	4	4	4				Loss	4000	22.0922	22.0962	87	85.5
1	CNVR_46	22803401	22805400	4	4	4				Loss	2000	22.8034	22.8054	87	85.5
1	CNVR_47	22935201	23080400	39	24	35		4		Mixed	145200	22.9352	23.0804	87	85.5
1	CNVR_48	23102601	23107600	19	19	19				Loss	5000	23.1026	23.1076	87	85.5
1	CNVR_49	23107601	32300000	728	30	286	30	412		Mixed	9192400	23.1076	32.3	87	85.5
1	CNVR_50	32303601	35988400	417	30	191	10	216		Mixed	3684800	32.3036	35.9884	87	85.5
1	CNVR_51	35989601	38261600	189	30	75	2	100	12	Mixed	2272000	35.9896	38.2616	87	85.5
1	CNVR_52	38304601	38310400	6	6	3	3			Loss	5800	38.3046	38.3104	87	85.5
1	CNVR_53	38321201	38341400	25	22	22		3		Mixed	20200	38.3212	38.3414	87	85.5
1	CNVR_54	38341801	38444400	17	15	12		5		Mixed	102600	38.3418	38.4444	87	85.5
1	CNVR_55	38548801	41935600	488	30	183	49	256		Mixed	3386800	38.5488	41.9356	87	85.5
1	CNVR_56	42349001	42508400	5	5	1		4		Mixed	159400	42.349	42.5084	87	85.5
1	CNVR_57	42536401	42630000	92	30	63	7	22		Mixed	93600	42.5364	42.63	87	85.5
1	CNVR_58	42667201	42812800	6	5			6		Gain	145600	42.6672	42.8128	87	85.5
1	CNVR_59	43002801	43009200	10	10	9	1			Loss	6400	43.0028	43.0092	87	85.5
1	CNVR_60	43487001	43710000	67	30	51		16		Mixed	223000	43.487	43.71	87	85.5
1	CNVR_61	43848201	43913600	22	21	6	14	2		Mixed	65400	43.8482	43.9136	87	85.5
1	CNVR_62	44533401	44535600	12	12	12				Loss	2200	44.5334	44.5356	87	85.5
1	CNVR_63	44825401	44840600	30	30	30				Loss	15200	44.8254	44.8406	87	85.5
1	CNVR_64	44908801	44926200	6	6	2	4			Loss	17400	44.9088	44.9262	87	85.5
1	CNVR_65	45494801	45505800	28	28	28				Loss	11000	45.4948	45.5058	87	85.5
1	CNVR_66	46389801	46397600	31	29	31				Loss	7800	46.3898	46.3976	87	85.5
1	CNVR_67	46469401	46535200	17	15	8	7	2		Mixed	65800	46.4694	46.5352	87	85.5
1	CNVR_68	46588801	46602200	12	12	5	7			Loss	13400	46.5888	46.6022	87	85.5
1	CNVR_69	46620601	46706600	15	14	8	6	1		Mixed	86000	46.6206	46.7066	87	85.5
1	CNVR_70	46743801	47110000	6	6			6		Gain	366200	46.7438	47.11	87	85.5
1	CNVR_71	47156001	47318000	5	4			5		Gain	162000	47.156	47.318	87	85.5
1	CNVR_72	47323001	51403400	334	30	131	11	192		Mixed	4080400	47.323	51.4034	87	85.5
1	CNVR_73	51473401	51477600	6	6	6				Loss	4200	51.4734	51.4776	87	85.5
1	CNVR_74	51967801	52015600	11	10	8	2	1		Mixed	47800	51.9678	52.0156	87	85.5
1	CNVR_75	52130201	52157800	11	10	9	1	1		Mixed	27600	52.1302	52.1578	87	85.5
1	CNVR_76	52630401	52633800	18	18	18				Loss	3400	52.6304	52.6338	87	85.5
1	CNVR_77	53265001	53488400	33	22	12	7	14		Mixed	223400	53.265	53.4884	87	85.5
1	CNVR_78	53909601	53963000	6	6	5		1		Mixed	53400	53.9096	53.963	87	85.5
1	CNVR_79	54033801	54059800	25	24	12	12	1		Mixed	26000	54.0338	54.0598	87	85.5
1	CNVR_80	54331201	54432400	4	4			4		Gain	101200	54.3312	54.4324	87	85.5
1	CNVR_81	54516401	54857800	65	30	41	1	23		Mixed	341400	54.5164	54.8578	87	85.5
1	CNVR_82	54857801	54865800	5	5	2	3			Loss	8000	54.8578	54.8658	87	85.5
1	CNVR_83	54865801	55243200	136	30	74	8	54		Mixed	377400	54.8658	55.2432	87	85.5
1	CNVR_84	55243201	55244800	6	6	6				Loss	1600	55.2432	55.2448	87	85.5
1	CNVR_85	55244801	55884600	31	21	12	2	17		Mixed	639800	55.2448	55.8846	87	85.5
1	CNVR_86	55885001	56024800	5	5			5		Gain	139800	55.885	56.0248	87	85.5
1	CNVR_87	56758801	56802400	41	30	41				Loss	43600	56.7588	56.8024	87	85.5
1	CNVR_88	57695201	57699600	5	5	5				Loss	4400	57.6952	57.6996	87	85.5
1	CNVR_89	57940401	57965800	4	4	3	1			Loss	25400	57.9404	57.9658	87	85.5
1	CNVR_90	58226401	58236800	24	24	23	1			Loss	10400	58.2264	58.2368	87	85.5
1	CNVR_91	59166801	59906000	26	18	11		15		Mixed	739200	59.1668	59.906	87	85.5
1	CNVR_92	60203201	60214600	12	12	4	8			Loss	11400	60.2032	60.2146	87	85.5
1	CNVR_93	60769801	60854000	11	10	9		2		Mixed	84200	60.7698	60.854	87	85.5
1	CNVR_94	60857401	60896000	30	28	28		2		Mixed	38600	60.8574	60.896	87	85.5
1	CNVR_95	61077601	61170200	5	5			5		Gain	92600	61.0776	61.1702	87	85.5
1	CNVR_96	61171201	61216400	4	4			4		Gain	45200	61.1712	61.2164	87	85.5
1	CNVR_97	61388201	61623200	38	30	30		8		Mixed	235000	61.3882	61.6232	87	85.5
1	CNVR_98	61651801	63320000	97	30	60	15	22		Mixed	1668200	61.6518	63.32	87	85.5
1	CNVR_99	63759601	63791600	5	5	1	2	2		Mixed	32000	63.7596	63.7916	87	85.5
1	CNVR_100	63816401	63823600	22	22	22				Loss	7200	63.8164	63.8236	87	85.5
1	CNVR_101	64620201	64641600	6	6		6			Loss	21400	64.6202	64.6416	87	85.5
1	CNVR_102	65182201	65188200	8	8	8				Loss	6000	65.1822	65.1882	87	85.5
1	CNVR_103	65526601	65668200	18	14	11		7		Mixed	141600	65.5266	65.6682	87	85.5
1	CNVR_104	66240801	66426600	92	30	82	1	9		Mixed	185800	66.2408	66.4266	87	85.5
1	CNVR_105	66426601	66466600	9	7	6		3		Mixed	40000	66.4266	66.4666	87	85.5
1	CNVR_106	67410801	67513000	7	5		7			Loss	102200	67.4108	67.513	87	85.5
1	CNVR_107	67658401	67869400	16	13	2	14			Loss	211000	67.6584	67.8694	87	85.5
1	CNVR_108	67982801	68107600	4	4		4			Loss	124800	67.9828	68.1076	87	85.5
1	CNVR_109	68283801	68340200	16	13	12		4		Mixed	56400	68.2838	68.3402	87	85.5
1	CNVR_110	68597601	68622800	34	24	34				Loss	25200	68.5976	68.6228	87	85.5
1	CNVR_111	69378201	69392800	13	13	12	1			Loss	14600	69.3782	69.3928	87	85.5
1	CNVR_112	69402201	69410400	5	5	4	1			Loss	8200	69.4022	69.4104	87	85.5
1	CNVR_113	69634201	69660000	30	30	26	4			Loss	25800	69.6342	69.66	87	85.5
1	CNVR_114	70302401	70371600	6	6			6		Gain	69200	70.3024	70.3716	87	85.5
1	CNVR_115	70486401	70517400	23	22	13	10			Loss	31000	70.4864	70.5174	87	85.5
1	CNVR_116	70561201	70647400	44	29	17	27			Loss	86200	70.5612	70.6474	87	85.5
1	CNVR_117	70775601	70793600	4	4	1	3			Loss	18000	70.7756	70.7936	87	85.5
1	CNVR_118	71459001	71814000	29	20	1	24	4		Mixed	355000	71.459	71.814	87	85.5
1	CNVR_119	71939201	71981200	15	14		15			Loss	42000	71.9392	71.9812	87	85.5
1	CNVR_120	72323801	72376800	17	17	4	13			Loss	53000	72.3238	72.3768	87	85.5
1	CNVR_121	73131801	73230600	6	6		6			Loss	98800	73.1318	73.2306	87	85.5
1	CNVR_122	73291601	73299000	10	10	10				Loss	7400	73.2916	73.299	87	85.5
1	CNVR_123	73356201	73373200	9	9	4	5			Loss	17000	73.3562	73.3732	87	85.5
1	CNVR_124	73951001	73952800	4	4	4				Loss	1800	73.951	73.9528	87	85.5
1	CNVR_125	74244401	74253400	9	9	9				Loss	9000	74.2444	74.2534	87	85.5
1	CNVR_126	74585801	74587800	4	4	4				Loss	2000	74.5858	74.5878	87	85.5
1	CNVR_127	75006001	76737600	103	29	63	2	38		Mixed	1731600	75.006	76.7376	87	85.5
1	CNVR_128	77529601	77851200	103	30	91	10	2		Mixed	321600	77.5296	77.8512	87	85.5
1	CNVR_129	79584401	79615000	11	11	1	10			Loss	30600	79.5844	79.615	87	85.5
1	CNVR_130	80706201	80736200	13	10	7	6			Loss	30000	80.7062	80.7362	87	85.5
1	CNVR_131	81400001	81405000	13	13	13				Loss	5000	81.4	81.405	87	85.5
1	CNVR_132	81587601	81628000	5	5		2	3		Mixed	40400	81.5876	81.628	87	85.5
1	CNVR_133	81890201	81892200	7	7	7				Loss	2000	81.8902	81.8922	87	85.5
1	CNVR_134	81959601	81962000	11	11	11				Loss	2400	81.9596	81.962	87	85.5
1	CNVR_135	82103601	82135400	6	6		6			Loss	31800	82.1036	82.1354	87	85.5
1	CNVR_136	82498601	82661000	19	13		19			Loss	162400	82.4986	82.661	87	85.5
1	CNVR_137	82799801	83014000	54	22	17	37			Loss	214200	82.7998	83.014	87	85.5
1	CNVR_138	83301401	83320800	7	6	1	6			Loss	19400	83.3014	83.3208	87	85.5
1	CNVR_139	84684801	84766400	6	5	3		3		Mixed	81600	84.6848	84.7664	87	85.5
1	CNVR_140	85284401	85593000	28	23	19	6	3		Mixed	308600	85.2844	85.593	87	85.5
1	CNVR_141	85945801	86852200	106	30	75	1	30		Mixed	906400	85.9458	86.8522	87	85.5
1	CNVR_142	86852201	86892200	4	4			4		Gain	40000	86.8522	86.8922	87	85.5
1	CNVR_143	87049801	87257600	32	30	30		2		Mixed	207800	87.0498	87.2576	87	85.5
1	CNVR_144	87261001	87270000	29	29	29				Loss	9000	87.261	87.27	87	85.5
1	CNVR_145	87625401	87734000	19	16	16	1	2		Mixed	108600	87.6254	87.734	87	85.5
1	CNVR_146	87930601	87933200	6	6	6				Loss	2600	87.9306	87.9332	87	85.5
1	CNVR_147	88289601	88600800	54	30	54				Loss	311200	88.2896	88.6008	87	85.5
1	CNVR_148	89407601	89458000	32	30	30		2		Mixed	50400	89.4076	89.458	87	85.5
1	CNVR_149	89458001	89468000	30	30	30				Loss	10000	89.458	89.468	87	85.5
1	CNVR_150	89728601	89740600	30	30	30				Loss	12000	89.7286	89.7406	87	85.5
1	CNVR_151	90337401	90347000	7	7	5	2			Loss	9600	90.3374	90.347	87	85.5
1	CNVR_152	90537601	94520800	288	30	112	5	166	5	Mixed	3983200	90.5376	94.5208	87	85.5
1	CNVR_153	94689201	94717200	5	5			5		Gain	28000	94.6892	94.7172	87	85.5
1	CNVR_154	94807401	94817400	9	9	4	5			Loss	10000	94.8074	94.8174	87	85.5
1	CNVR_155	95001201	95004400	15	15	15				Loss	3200	95.0012	95.0044	87	85.5
1	CNVR_156	95102601	95106400	6	6	6				Loss	3800	95.1026	95.1064	87	85.5
1	CNVR_157	95874201	95877000	19	19	19				Loss	2800	95.8742	95.877	87	85.5
1	CNVR_158	96512001	96515000	14	14	14				Loss	3000	96.512	96.515	87	85.5
1	CNVR_159	96515001	96563800	4	4			4		Gain	48800	96.515	96.5638	87	85.5
1	CNVR_160	96748801	96759400	30	30	30				Loss	10600	96.7488	96.7594	87	85.5
1	CNVR_161	96833201	96864400	4	4			4		Gain	31200	96.8332	96.8644	87	85.5
1	CNVR_162	97020001	97057000	6	6			6		Gain	37000	97.02	97.057	87	85.5
1	CNVR_163	97057001	97060000	4	4	4				Loss	3000	97.057	97.06	87	85.5
1	CNVR_164	97632201	97655200	4	4			4		Gain	23000	97.6322	97.6552	87	85.5
1	CNVR_165	97684401	97698600	16	16	2	14			Loss	14200	97.6844	97.6986	87	85.5
1	CNVR_166	97960801	99203400	84	30	66		18		Mixed	1242600	97.9608	99.2034	87	85.5
1	CNVR_167	99834801	103042000	246	30	62	12	172		Mixed	3207200	99.8348	103.042	87	85.5
1	CNVR_168	103043001	105434000	227	30	75	14	138		Mixed	2391000	103.043	105.434	87	85.5
1	CNVR_169	105451401	105799400	10	9		5	5		Mixed	348000	105.451	105.799	87	85.5
1	CNVR_170	106223801	106300400	26	23	21		5		Mixed	76600	106.224	106.3	87	85.5
1	CNVR_171	106428401	106432000	9	9	9				Loss	3600	106.428	106.432	87	85.5
1	CNVR_172	106891801	106905400	21	16	16		5		Mixed	13600	106.892	106.905	87	85.5
1	CNVR_173	106927401	106990400	8	8			8		Gain	63000	106.927	106.99	87	85.5
1	CNVR_174	107033201	107227600	6	5			6		Gain	194400	107.033	107.228	87	85.5
1	CNVR_175	108263001	108275000	31	30	31				Loss	12000	108.263	108.275	87	85.5
1	CNVR_176	108962601	108988600	4	4			4		Gain	26000	108.963	108.989	87	85.5
1	CNVR_177	108990201	109471000	106	30	58	3	45		Mixed	480800	108.99	109.471	87	85.5
1	CNVR_178	109580601	109604200	29	26	26		3		Mixed	23600	109.581	109.604	87	85.5
1	CNVR_179	111211201	111224400	11	11	9	2			Loss	13200	111.211	111.224	87	85.5
1	CNVR_180	111695201	111697000	6	6	6				Loss	1800	111.695	111.697	87	85.5
1	CNVR_181	112292601	112344800	22	22	18		4		Mixed	52200	112.293	112.345	87	85.5
1	CNVR_182	112550401	112555000	25	25	25				Loss	4600	112.55	112.555	87	85.5
1	CNVR_183	112682401	113379400	51	30	30	1	20		Mixed	697000	112.682	113.379	87	85.5
1	CNVR_184	113835601	113848800	25	25	22	3			Loss	13200	113.836	113.849	87	85.5
1	CNVR_185	113927401	114036800	7	6	1	4	2		Mixed	109400	113.927	114.037	87	85.5
1	CNVR_186	114051001	114627800	30	15	2	4	24		Mixed	576800	114.051	114.628	87	85.5
1	CNVR_187	115652201	116254600	45	23	16	6	23		Mixed	602400	115.652	116.255	87	85.5
1	CNVR_188	116261601	116391000	8	8		1	7		Mixed	129400	116.262	116.391	87	85.5
1	CNVR_189	116394201	116509200	25	18	18		7		Mixed	115000	116.394	116.509	87	85.5
1	CNVR_190	116547401	116643600	32	30	29	1	2		Mixed	96200	116.547	116.644	87	85.5
1	CNVR_191	116721001	116725000	11	11	11				Loss	4000	116.721	116.725	87	85.5
1	CNVR_192	117458601	117477600	4	4			4		Gain	19000	117.459	117.478	87	85.5
1	CNVR_193	117664801	117745800	20	14	10		10		Mixed	81000	117.665	117.746	87	85.5
1	CNVR_194	118023801	118037400	30	30	30				Loss	13600	118.024	118.037	87	85.5
1	CNVR_195	119393401	119403000	30	30	30				Loss	9600	119.393	119.403	87	85.5
1	CNVR_196	119488001	121190800	158	30	33	37	88		Mixed	1702800	119.488	121.191	87	85.5
1	CNVR_197	121191801	121900000	101	29	51	3	47		Mixed	708200	121.192	121.9	87	85.5
1	CNVR_198	122041201	122120000	50	26	38		12		Mixed	78800	122.041	122.12	87	85.5
1	CNVR_199	122149001	122159800	8	8	6	2			Loss	10800	122.149	122.16	87	85.5
1	CNVR_200	122161401	122290600	34	30	32		2		Mixed	129200	122.161	122.291	87	85.5
1	CNVR_201	122578801	123059000	27	17	16		11		Mixed	480200	122.579	123.059	87	85.5
1	CNVR_202	123120401	123141800	29	28	28		1		Mixed	21400	123.12	123.142	87	85.5
1	CNVR_203	123153801	124111600	136	30	56	3	77		Mixed	957800	123.154	124.112	87	85.5
1	CNVR_204	124321401	124341800	14	11	10		4		Mixed	20400	124.321	124.342	87	85.5
1	CNVR_205	124341801	124410400	6	5	1		5		Mixed	68600	124.342	124.41	87	85.5
1	CNVR_206	125388001	125394000	5	5	5				Loss	6000	125.388	125.394	87	85.5
1	CNVR_207	125445401	125474400	6	4	5	1			Loss	29000	125.445	125.474	87	85.5
1	CNVR_208	125750601	125756000	11	11	11				Loss	5400	125.751	125.756	87	85.5
1	CNVR_209	125871801	125885600	11	11	7	4			Loss	13800	125.872	125.886	87	85.5
1	CNVR_210	126197201	126209800	30	30	30				Loss	12600	126.197	126.21	87	85.5
1	CNVR_211	126320801	126363800	4	4			4		Gain	43000	126.321	126.364	87	85.5
1	CNVR_212	126481201	126710600	25	20	14		11		Mixed	229400	126.481	126.711	87	85.5
1	CNVR_213	127022201	127047400	7	7		7			Loss	25200	127.022	127.047	87	85.5
1	CNVR_214	128290401	128330200	6	6			6		Gain	39800	128.29	128.33	87	85.5
1	CNVR_215	129366201	129380800	30	30	30				Loss	14600	129.366	129.381	87	85.5
1	CNVR_216	129591401	129597200	12	12	12				Loss	5800	129.591	129.597	87	85.5
1	CNVR_217	129807801	129826400	10	10	1	9			Loss	18600	129.808	129.826	87	85.5
1	CNVR_218	130116601	130147800	4	4			4		Gain	31200	130.117	130.148	87	85.5
1	CNVR_219	130174201	130203000	24	23		24			Loss	28800	130.174	130.203	87	85.5
1	CNVR_220	130614401	130645200	9	8	3	6			Loss	30800	130.614	130.645	87	85.5
1	CNVR_221	131363001	131382400	23	23		23			Loss	19400	131.363	131.382	87	85.5
1	CNVR_222	132770201	132798400	9	8	7		2		Mixed	28200	132.77	132.798	87	85.5
1	CNVR_223	132807801	132920600	32	26	23		9		Mixed	112800	132.808	132.921	87	85.5
1	CNVR_224	133565801	133626200	4	4			4		Gain	60400	133.566	133.626	87	85.5
1	CNVR_225	133881601	133886400	8	8	8				Loss	4800	133.882	133.886	87	85.5
1	CNVR_226	133896001	133900000	8	8	8				Loss	4000	133.896	133.9	87	85.5
1	CNVR_227	134683401	134757600	13	10		13			Loss	74200	134.683	134.758	87	85.5
1	CNVR_228	134931401	134989000	24	24	2	22			Loss	57600	134.931	134.989	87	85.5
1	CNVR_229	135283601	135374400	10	9		10			Loss	90800	135.284	135.374	87	85.5
1	CNVR_230	135376601	135532000	22	14	1	16	5		Mixed	155400	135.377	135.532	87	85.5
1	CNVR_231	135700201	135733000	11	9		11			Loss	32800	135.7	135.733	87	85.5
1	CNVR_232	136019601	136053600	13	12		13			Loss	34000	136.02	136.054	87	85.5
1	CNVR_233	136533801	136536400	17	17	17				Loss	2600	136.534	136.536	87	85.5
1	CNVR_234	136677001	136697000	32	29	32				Loss	20000	136.677	136.697	87	85.5
1	CNVR_235	136816401	136985800	5	4		1	4		Mixed	169400	136.816	136.986	87	85.5
1	CNVR_236	137461201	137469800	6	6	4	2			Loss	8600	137.461	137.47	87	85.5
1	CNVR_237	137518401	137535200	7	7	1	5	1		Mixed	16800	137.518	137.535	87	85.5
1	CNVR_238	137708201	137720600	30	30	30				Loss	12400	137.708	137.721	87	85.5
1	CNVR_239	138098801	138152600	31	29	16	13	2		Mixed	53800	138.099	138.153	87	85.5
1	CNVR_240	138180201	138183200	26	26	26				Loss	3000	138.18	138.183	87	85.5
1	CNVR_241	138972601	138990000	20	20	6	14			Loss	17400	138.973	138.99	87	85.5
1	CNVR_242	140516401	140538400	22	20	19		3		Mixed	22000	140.516	140.538	87	85.5
1	CNVR_243	140803401	140805600	7	7	7				Loss	2200	140.803	140.806	87	85.5
1	CNVR_244	140812201	140835800	20	19	18		2		Mixed	23600	140.812	140.836	87	85.5
1	CNVR_245	140914001	140950800	47	30	47				Loss	36800	140.914	140.951	87	85.5
1	CNVR_246	141456801	141476600	5	5			5		Gain	19800	141.457	141.477	87	85.5
1	CNVR_247	141584201	141637400	12	12		11	1		Mixed	53200	141.584	141.637	87	85.5
1	CNVR_248	141935001	141951200	4	4		4			Loss	16200	141.935	141.951	87	85.5
1	CNVR_249	141957201	142177400	26	19	3	23			Loss	220200	141.957	142.177	87	85.5
1	CNVR_250	142295601	142422400	13	11	1	12			Loss	126800	142.296	142.422	87	85.5
1	CNVR_251	142453201	142581400	15	10		15			Loss	128200	142.453	142.581	87	85.5
1	CNVR_252	142604201	142638400	5	4		5			Loss	34200	142.604	142.638	87	85.5
1	CNVR_253	142645601	142683000	4	4	1	3			Loss	37400	142.646	142.683	87	85.5
1	CNVR_254	142791401	142978800	21	14	2	19			Loss	187400	142.791	142.979	87	85.5
1	CNVR_255	142998201	143633800	177	30	39	137	1		Mixed	635600	142.998	143.634	87	85.5
1	CNVR_256	143716001	144527600	233	30	67	151	7	8	Mixed	811600	143.716	144.528	87	85.5
1	CNVR_257	144559201	145405200	285	29	88	197			Loss	846000	144.559	145.405	87	85.5
1	CNVR_258	145426601	145458800	6	5	2	2	2		Mixed	32200	145.427	145.459	87	85.5
1	CNVR_259	145498801	145524000	8	7	1	6	1		Mixed	25200	145.499	145.524	87	85.5
1	CNVR_260	145533401	145771000	78	28	24	54			Loss	237600	145.533	145.771	87	85.5
1	CNVR_261	145779601	145795000	15	15	2	13			Loss	15400	145.78	145.795	87	85.5
1	CNVR_262	145800201	145811200	10	10	6	4			Loss	11000	145.8	145.811	87	85.5
1	CNVR_263	145817601	145894000	54	26	26	28			Loss	76400	145.818	145.894	87	85.5
1	CNVR_264	145904001	145921400	22	22	10	12			Loss	17400	145.904	145.921	87	85.5
1	CNVR_265	145932001	146058200	22	10	3	19			Loss	126200	145.932	146.058	87	85.5
1	CNVR_266	146076401	146103200	5	4	3	2			Loss	26800	146.076	146.103	87	85.5
1	CNVR_267	146181601	146242200	24	19	8	16			Loss	60600	146.182	146.242	87	85.5
1	CNVR_268	146285801	146313400	4	4			4		Gain	27600	146.286	146.313	87	85.5
1	CNVR_269	146411801	146440800	5	4	2	3			Loss	29000	146.412	146.441	87	85.5
1	CNVR_270	146528801	146573200	16	14		15	1		Mixed	44400	146.529	146.573	87	85.5
1	CNVR_271	146641801	146680400	27	25	24	1	2		Mixed	38600	146.642	146.68	87	85.5
1	CNVR_272	146684201	146792600	51	30	41	7	3		Mixed	108400	146.684	146.793	87	85.5
1	CNVR_273	146902601	146920200	4	4	3	1			Loss	17600	146.903	146.92	87	85.5
1	CNVR_274	146990001	147018600	6	6		6			Loss	28600	146.99	147.019	87	85.5
1	CNVR_275	147068201	147074800	11	11	11				Loss	6600	147.068	147.075	87	85.5
1	CNVR_276	147821201	147824200	5	5	5				Loss	3000	147.821	147.824	87	85.5
1	CNVR_277	148063601	148073400	30	30	30				Loss	9800	148.064	148.073	87	85.5
1	CNVR_278	148306201	148384000	38	27	22	16			Loss	77800	148.306	148.384	87	85.5
1	CNVR_279	148725201	148759000	19	16	11	8			Loss	33800	148.725	148.759	87	85.5
1	CNVR_280	148904801	148913800	4	4	1	3			Loss	9000	148.905	148.914	87	85.5
1	CNVR_281	148964001	148986600	26	26	20	6			Loss	22600	148.964	148.987	87	85.5
1	CNVR_282	148999601	149027400	12	10	4	8			Loss	27800	149	149.027	87	85.5
1	CNVR_283	149458601	149479200	5	5	1	4			Loss	20600	149.459	149.479	87	85.5
1	CNVR_284	149565601	149569400	7	7	7				Loss	3800	149.566	149.569	87	85.5
1	CNVR_285	149776201	149795000	6	6	2	4			Loss	18800	149.776	149.795	87	85.5
1	CNVR_286	150175401	150188000	6	6	4	2			Loss	12600	150.175	150.188	87	85.5
1	CNVR_287	150248601	150274000	28	28	19	9			Loss	25400	150.249	150.274	87	85.5
1	CNVR_288	151385401	151406200	14	14	13	1			Loss	20800	151.385	151.406	87	85.5
1	CNVR_289	151542601	151578800	28	26	18	10			Loss	36200	151.543	151.579	87	85.5
1	CNVR_290	151636601	151638600	5	5	5				Loss	2000	151.637	151.639	87	85.5
1	CNVR_291	151709201	151724400	30	30	30				Loss	15200	151.709	151.724	87	85.5
1	CNVR_292	152003401	152012000	4	4	4				Loss	8600	152.003	152.012	87	85.5
1	CNVR_293	152150001	152165400	31	30	30	1			Loss	15400	152.15	152.165	87	85.5
1	CNVR_294	152279801	152410600	23	17	1	22			Loss	130800	152.28	152.411	87	85.5
1	CNVR_295	152448201	152575000	24	16	3	21			Loss	126800	152.448	152.575	87	85.5
1	CNVR_296	152650601	152683600	23	22		23			Loss	33000	152.651	152.684	87	85.5
1	CNVR_297	152970601	152972400	4	4	4				Loss	1800	152.971	152.972	87	85.5
1	CNVR_298	153102001	153123400	20	20	17	3			Loss	21400	153.102	153.123	87	85.5
1	CNVR_299	153170201	153196800	9	9	2	7			Loss	26600	153.17	153.197	87	85.5
1	CNVR_300	153308401	153574200	37	18	9	28			Loss	265800	153.308	153.574	87	85.5
1	CNVR_301	153638001	153662200	6	6			6		Gain	24200	153.638	153.662	87	85.5
1	CNVR_302	153671401	153678600	5	5	4	1			Loss	7200	153.671	153.679	87	85.5
1	CNVR_303	153874601	153913200	10	9	6	4			Loss	38600	153.875	153.913	87	85.5
1	CNVR_304	153963201	154142200	36	25	18	18			Loss	179000	153.963	154.142	87	85.5
1	CNVR_305	154924801	154948000	7	7	1	6			Loss	23200	154.925	154.948	87	85.5
1	CNVR_306	155510201	155513000	12	12	12				Loss	2800	155.51	155.513	87	85.5
1	CNVR_307	155529401	155533000	7	7	7				Loss	3600	155.529	155.533	87	85.5
1	CNVR_308	156727201	156741200	30	30	30				Loss	14000	156.727	156.741	87	85.5
1	CNVR_309	156873201	156887000	8	8	1	7			Loss	13800	156.873	156.887	87	85.5
1	CNVR_310	157271001	157383000	8	6		8			Loss	112000	157.271	157.383	87	85.5
1	CNVR_311	157567601	157572600	21	21	21				Loss	5000	157.568	157.573	87	85.5
1	CNVR_312	157615601	157736000	127	30	122	2	2	1	Mixed	120400	157.616	157.736	87	85.5
1	CNVR_313	157737801	158072400	169	30	151	3	15		Mixed	334600	157.738	158.072	87	85.5
1	CNVR_314	158075601	158111400	30	30	30				Loss	35800	158.076	158.111	87	85.5
1	CNVR_315	158146201	158229600	30	30	30				Loss	83400	158.146	158.23	87	85.5
1	CNVR_316	158364601	158534200	40	30	40				Loss	169600	158.365	158.534	87	85.5
2	CNVR_317	1	75600	51	30	51				Loss	75600	1e-06	0.0756	84	82.5
2	CNVR_318	140201	145000	27	27	27				Loss	4800	0.140201	0.145	84	82.5
2	CNVR_319	146801	229800	44	29	33	10	1		Mixed	83000	0.146801	0.2298	84	82.5
2	CNVR_320	246401	326800	37	28			34	3	Gain	80400	0.246401	0.3268	84	82.5
2	CNVR_321	497201	522400	4	4	1	3			Loss	25200	0.497201	0.5224	84	82.5
2	CNVR_322	1468001	1480400	4	4		4			Loss	12400	1.468	1.4804	84	82.5
2	CNVR_323	1503601	1559800	11	10		11			Loss	56200	1.5036	1.5598	84	82.5
2	CNVR_324	1615401	1617600	5	5	5				Loss	2200	1.6154	1.6176	84	82.5
2	CNVR_325	1629401	1645200	14	14	13	1			Loss	15800	1.6294	1.6452	84	82.5
2	CNVR_326	1841001	1873000	22	19		22			Loss	32000	1.841	1.873	84	82.5
2	CNVR_327	2136801	2152600	25	25	23	2			Loss	15800	2.1368	2.1526	84	82.5
2	CNVR_328	2575401	2577200	4	4	4				Loss	1800	2.5754	2.5772	84	82.5
2	CNVR_329	2589601	2620600	30	30	22	8			Loss	31000	2.5896	2.6206	84	82.5
2	CNVR_330	2684401	2692800	30	30	30				Loss	8400	2.6844	2.6928	84	82.5
2	CNVR_331	2829201	2908400	46	30	43	1	2		Mixed	79200	2.8292	2.9084	84	82.5
2	CNVR_332	2917601	2919600	6	6	6				Loss	2000	2.9176	2.9196	84	82.5
2	CNVR_333	3000001	3006400	4	4	4				Loss	6400	3	3.0064	84	82.5
2	CNVR_334	3077201	3093400	34	30	34				Loss	16200	3.0772	3.0934	84	82.5
2	CNVR_335	3369201	3380200	8	8	4	4			Loss	11000	3.3692	3.3802	84	82.5
2	CNVR_336	3602401	3606200	21	21	21				Loss	3800	3.6024	3.6062	84	82.5
2	CNVR_337	3873801	3898600	8	8		8			Loss	24800	3.8738	3.8986	84	82.5
2	CNVR_338	3985801	4046400	24	23	1	21	2		Mixed	60600	3.9858	4.0464	84	82.5
2	CNVR_339	4082601	4147400	14	13	2	12			Loss	64800	4.0826	4.1474	84	82.5
2	CNVR_340	4177201	4246600	26	25	6	20			Loss	69400	4.1772	4.2466	84	82.5
2	CNVR_341	4265801	4271800	10	10	10				Loss	6000	4.2658	4.2718	84	82.5
2	CNVR_342	4419401	4423200	15	15	15				Loss	3800	4.4194	4.4232	84	82.5
2	CNVR_343	4838201	4993800	61	28	20	41			Loss	155600	4.8382	4.9938	84	82.5
2	CNVR_344	5090601	5129200	15	14	4	11			Loss	38600	5.0906	5.1292	84	82.5
2	CNVR_345	5380601	5397000	4	4	3	1			Loss	16400	5.3806	5.397	84	82.5
2	CNVR_346	5416201	5484200	36	29	15	21			Loss	68000	5.4162	5.4842	84	82.5
2	CNVR_347	5504601	5518000	6	6		6			Loss	13400	5.5046	5.518	84	82.5
2	CNVR_348	6114001	6115800	7	7	7				Loss	1800	6.114	6.1158	84	82.5
2	CNVR_349	6797601	6820000	31	30	27	3	1		Mixed	22400	6.7976	6.82	84	82.5
2	CNVR_350	6986601	6991000	4	4	4				Loss	4400	6.9866	6.991	84	82.5
2	CNVR_351	7113401	7117600	9	9	9				Loss	4200	7.1134	7.1176	84	82.5
2	CNVR_352	7505201	7785400	5	4	3	1	1		Mixed	280200	7.5052	7.7854	84	82.5
2	CNVR_353	7786401	7974800	67	30	55		12		Mixed	188400	7.7864	7.9748	84	82.5
2	CNVR_354	8094601	8560200	25	12	12		12	1	Mixed	465600	8.0946	8.5602	84	82.5
2	CNVR_355	8561201	9398600	89	27	37	6	46		Mixed	837400	8.5612	9.3986	84	82.5
2	CNVR_356	9398601	9400600	16	16	16				Loss	2000	9.3986	9.4006	84	82.5
2	CNVR_357	9541201	9547400	5	5	4	1			Loss	6200	9.5412	9.5474	84	82.5
2	CNVR_358	9584001	9589600	26	26	26				Loss	5600	9.584	9.5896	84	82.5
2	CNVR_359	9891601	9897000	28	28	28				Loss	5400	9.8916	9.897	84	82.5
2	CNVR_360	9916001	10096400	10	9		6	4		Mixed	180400	9.916	10.0964	84	82.5
2	CNVR_361	10096401	10225200	52	30	36		16		Mixed	128800	10.0964	10.2252	84	82.5
2	CNVR_362	10225801	10427400	29	24	8	17	4		Mixed	201600	10.2258	10.4274	84	82.5
2	CNVR_363	10427401	10718000	14	10	10		4		Mixed	290600	10.4274	10.718	84	82.5
2	CNVR_364	10782001	10784600	4	4	4				Loss	2600	10.782	10.7846	84	82.5
2	CNVR_365	10808401	10812400	17	17	17				Loss	4000	10.8084	10.8124	84	82.5
2	CNVR_366	10826001	11320000	81	28	35	13	33		Mixed	494000	10.826	11.32	84	82.5
2	CNVR_367	11334801	12545600	148	30	69	5	74		Mixed	1210800	11.3348	12.5456	84	82.5
2	CNVR_368	12582201	12898800	40	29	29		11		Mixed	316600	12.5822	12.8988	84	82.5
2	CNVR_369	12898801	13075800	7	7			7		Gain	177000	12.8988	13.0758	84	82.5
2	CNVR_370	13092601	13144600	6	5	3	2	1		Mixed	52000	13.0926	13.1446	84	82.5
2	CNVR_371	13720401	13723000	10	10	10				Loss	2600	13.7204	13.723	84	82.5
2	CNVR_372	13956201	14446000	78	29	57	5	16		Mixed	489800	13.9562	14.446	84	82.5
2	CNVR_373	14917001	14934600	5	5		3	2		Mixed	17600	14.917	14.9346	84	82.5
2	CNVR_374	15280201	15372000	4	4		1	3		Mixed	91800	15.2802	15.372	84	82.5
2	CNVR_375	15830801	15833400	23	23	23				Loss	2600	15.8308	15.8334	84	82.5
2	CNVR_376	16051401	16055000	6	6	6				Loss	3600	16.0514	16.055	84	82.5
2	CNVR_377	16236401	16365000	38	28	27		11		Mixed	128600	16.2364	16.365	84	82.5
2	CNVR_378	16467801	16470000	11	11	11				Loss	2200	16.4678	16.47	84	82.5
2	CNVR_379	16500201	16554200	32	30	31		1		Mixed	54000	16.5002	16.5542	84	82.5
2	CNVR_380	16595401	16599200	8	8	8				Loss	3800	16.5954	16.5992	84	82.5
2	CNVR_381	16998601	17001000	15	15	15				Loss	2400	16.9986	17.001	84	82.5
2	CNVR_382	17001001	17043600	7	6	2		5		Mixed	42600	17.001	17.0436	84	82.5
2	CNVR_383	17678001	17700400	33	21	30	1	2		Mixed	22400	17.678	17.7004	84	82.5
2	CNVR_384	18198601	18236400	5	5			5		Gain	37800	18.1986	18.2364	84	82.5
2	CNVR_385	18928801	18936000	24	24	24				Loss	7200	18.9288	18.936	84	82.5
2	CNVR_386	19528001	19535600	5	5	5				Loss	7600	19.528	19.5356	84	82.5
2	CNVR_387	19991601	20026800	29	28	27	1	1		Mixed	35200	19.9916	20.0268	84	82.5
2	CNVR_388	20724201	20848800	53	24	3	50			Loss	124600	20.7242	20.8488	84	82.5
2	CNVR_389	21504401	21508000	20	20	20				Loss	3600	21.5044	21.508	84	82.5
2	CNVR_390	21600401	21633000	31	30	30		1		Mixed	32600	21.6004	21.633	84	82.5
2	CNVR_391	22440201	22461600	20	19	2	18			Loss	21400	22.4402	22.4616	84	82.5
2	CNVR_392	22654401	22695000	5	5			5		Gain	40600	22.6544	22.695	84	82.5
2	CNVR_393	24442001	24476000	30	28	4	26			Loss	34000	24.442	24.476	84	82.5
2	CNVR_394	24898201	24904800	6	6	5	1			Loss	6600	24.8982	24.9048	84	82.5
2	CNVR_395	25628801	25691000	18	17	1	16	1		Mixed	62200	25.6288	25.691	84	82.5
2	CNVR_396	25726601	25742200	13	13	11	2			Loss	15600	25.7266	25.7422	84	82.5
2	CNVR_397	27380601	27389400	5	5	5				Loss	8800	27.3806	27.3894	84	82.5
2	CNVR_398	27652801	27670800	29	28	28		1		Mixed	18000	27.6528	27.6708	84	82.5
2	CNVR_399	27968201	27970600	14	14	14				Loss	2400	27.9682	27.9706	84	82.5
2	CNVR_400	28405801	28407800	11	11	11				Loss	2000	28.4058	28.4078	84	82.5
2	CNVR_401	28407801	29132200	22	13	8	4	10		Mixed	724400	28.4078	29.1322	84	82.5
2	CNVR_402	29145601	29719400	94	30	37	1	56		Mixed	573800	29.1456	29.7194	84	82.5
2	CNVR_403	29720401	30108200	21	15	9		12		Mixed	387800	29.7204	30.1082	84	82.5
2	CNVR_404	30769401	30770800	4	4	4				Loss	1400	30.7694	30.7708	84	82.5
2	CNVR_405	30823001	31174600	6	5			6		Gain	351600	30.823	31.1746	84	82.5
2	CNVR_406	31794201	31941000	6	6			6		Gain	146800	31.7942	31.941	84	82.5
2	CNVR_407	31944001	33738200	62	28	31		31		Mixed	1794200	31.944	33.7382	84	82.5
2	CNVR_408	33739401	34070400	34	23	12	9	13		Mixed	331000	33.7394	34.0704	84	82.5
2	CNVR_409	34467201	35126800	45	23	18	4	23		Mixed	659600	34.4672	35.1268	84	82.5
2	CNVR_410	35529801	35534200	23	23	23				Loss	4400	35.5298	35.5342	84	82.5
2	CNVR_411	36572001	37133800	13	12	1	1	11		Mixed	561800	36.572	37.1338	84	82.5
2	CNVR_412	37492401	37497000	10	10	10				Loss	4600	37.4924	37.497	84	82.5
2	CNVR_413	39894801	41376800	156	30	52	20	84		Mixed	1482000	39.8948	41.3768	84	82.5
2	CNVR_414	41453801	42403200	44	20	6	2	36		Mixed	949400	41.4538	42.4032	84	82.5
2	CNVR_415	42403601	42786600	17	12	9		8		Mixed	383000	42.4036	42.7866	84	82.5
2	CNVR_416	42786601	42788000	4	4	4				Loss	1400	42.7866	42.788	84	82.5
2	CNVR_417	42830401	42834400	9	9	9				Loss	4000	42.8304	42.8344	84	82.5
2	CNVR_418	43041001	43069400	4	4			4		Gain	28400	43.041	43.0694	84	82.5
2	CNVR_419	43254801	43260200	8	8	8				Loss	5400	43.2548	43.2602	84	82.5
2	CNVR_420	43938801	43990000	14	13	7	5	2		Mixed	51200	43.9388	43.99	84	82.5
2	CNVR_421	43994601	43998200	5	5	5				Loss	3600	43.9946	43.9982	84	82.5
2	CNVR_422	44547401	44571600	46	30	34	12			Loss	24200	44.5474	44.5716	84	82.5
2	CNVR_423	45007601	45022200	4	4		4			Loss	14600	45.0076	45.0222	84	82.5
2	CNVR_424	45052401	45056200	5	5	5				Loss	3800	45.0524	45.0562	84	82.5
2	CNVR_425	45169201	45184600	5	5		5			Loss	15400	45.1692	45.1846	84	82.5
2	CNVR_426	45242201	45316800	37	25	32	4	1		Mixed	74600	45.2422	45.3168	84	82.5
2	CNVR_427	45954201	45963600	30	30	30				Loss	9400	45.9542	45.9636	84	82.5
2	CNVR_428	46179801	46449000	29	22	21	4	4		Mixed	269200	46.1798	46.449	84	82.5
2	CNVR_429	46820401	46825600	6	6	6				Loss	5200	46.8204	46.8256	84	82.5
2	CNVR_430	47850001	48561000	9	8			9		Gain	711000	47.85	48.561	84	82.5
2	CNVR_431	48956001	48964600	23	23	23				Loss	8600	48.956	48.9646	84	82.5
2	CNVR_432	49217001	50362600	71	30	36		35		Mixed	1145600	49.217	50.3626	84	82.5
2	CNVR_433	50363601	52179600	43	21	4	4	35		Mixed	1816000	50.3636	52.1796	84	82.5
2	CNVR_434	52666801	58319800	368	30	163	14	191		Mixed	5653000	52.6668	58.3198	84	82.5
2	CNVR_435	58565601	58588800	5	5			5		Gain	23200	58.5656	58.5888	84	82.5
2	CNVR_436	58725801	58728000	13	13	13				Loss	2200	58.7258	58.728	84	82.5
2	CNVR_437	60320201	60533400	5	5			5		Gain	213200	60.3202	60.5334	84	82.5
2	CNVR_438	60738201	60742200	9	9	9				Loss	4000	60.7382	60.7422	84	82.5
2	CNVR_439	61007001	61032800	11	11	4	7			Loss	25800	61.007	61.0328	84	82.5
2	CNVR_440	61850001	61910400	5	4			5		Gain	60400	61.85	61.9104	84	82.5
2	CNVR_441	62317601	62392800	6	5			6		Gain	75200	62.3176	62.3928	84	82.5
2	CNVR_442	62768201	62805000	25	25		25			Loss	36800	62.7682	62.805	84	82.5
2	CNVR_443	63171601	63186600	4	4	1	3			Loss	15000	63.1716	63.1866	84	82.5
2	CNVR_444	64313401	64424800	58	29	46	7	5		Mixed	111400	64.3134	64.4248	84	82.5
2	CNVR_445	65617201	65620600	10	10	10				Loss	3400	65.6172	65.6206	84	82.5
2	CNVR_446	65755201	65769600	30	30	30				Loss	14400	65.7552	65.7696	84	82.5
2	CNVR_447	65916601	66228600	34	25	25		9		Mixed	312000	65.9166	66.2286	84	82.5
2	CNVR_448	66757201	68372400	158	29	48	13	97		Mixed	1615200	66.7572	68.3724	84	82.5
2	CNVR_449	68386201	68700800	12	9	1		11		Mixed	314600	68.3862	68.7008	84	82.5
2	CNVR_450	68701201	69051400	50	27	27	2	21		Mixed	350200	68.7012	69.0514	84	82.5
2	CNVR_451	69293201	69324000	31	30	30		1		Mixed	30800	69.2932	69.324	84	82.5
2	CNVR_452	69913201	69917800	4	4	3	1			Loss	4600	69.9132	69.9178	84	82.5
2	CNVR_453	70297001	70309000	30	30	30				Loss	12000	70.297	70.309	84	82.5
2	CNVR_454	70600601	70637400	24	24		24			Loss	36800	70.6006	70.6374	84	82.5
2	CNVR_455	71895801	71987600	39	27	23	14	2		Mixed	91800	71.8958	71.9876	84	82.5
2	CNVR_456	72074201	72262200	41	22	13	28			Loss	188000	72.0742	72.2622	84	82.5
2	CNVR_457	72273001	72280800	5	5	1	4			Loss	7800	72.273	72.2808	84	82.5
2	CNVR_458	72436001	72450800	4	4	1	3			Loss	14800	72.436	72.4508	84	82.5
2	CNVR_459	72489601	72505000	14	14	9	5			Loss	15400	72.4896	72.505	84	82.5
2	CNVR_460	72518401	72770200	24	14		24			Loss	251800	72.5184	72.7702	84	82.5
2	CNVR_461	72813401	72905800	5	4		5			Loss	92400	72.8134	72.9058	84	82.5
2	CNVR_462	72927401	73008800	6	5		6			Loss	81400	72.9274	73.0088	84	82.5
2	CNVR_463	73513601	73520200	24	24	24				Loss	6600	73.5136	73.5202	84	82.5
2	CNVR_464	73529201	73533600	7	7	7				Loss	4400	73.5292	73.5336	84	82.5
2	CNVR_465	74063201	74078000	7	7	1	6			Loss	14800	74.0632	74.078	84	82.5
2	CNVR_466	74192401	74457600	6	6	3		3		Mixed	265200	74.1924	74.4576	84	82.5
2	CNVR_467	74797201	74986800	6	5			6		Gain	189600	74.7972	74.9868	84	82.5
2	CNVR_468	74991201	75783400	105	30	56	15	34		Mixed	792200	74.9912	75.7834	84	82.5
2	CNVR_469	75808201	75818400	5	5	4	1			Loss	10200	75.8082	75.8184	84	82.5
2	CNVR_470	75829201	75957400	6	6			6		Gain	128200	75.8292	75.9574	84	82.5
2	CNVR_471	76083201	76129400	6	5	4		2		Mixed	46200	76.0832	76.1294	84	82.5
2	CNVR_472	77062801	77586600	35	23	20	1	14		Mixed	523800	77.0628	77.5866	84	82.5
2	CNVR_473	77587601	77913800	18	9	1		17		Mixed	326200	77.5876	77.9138	84	82.5
2	CNVR_474	77914801	78071600	42	30	36		6		Mixed	156800	77.9148	78.0716	84	82.5
2	CNVR_475	78076201	78316800	49	30	41		8		Mixed	240600	78.0762	78.3168	84	82.5
2	CNVR_476	78321201	78586600	9	7	1		8		Mixed	265400	78.3212	78.5866	84	82.5
2	CNVR_477	78586601	78588200	4	4	4				Loss	1600	78.5866	78.5882	84	82.5
2	CNVR_478	78678801	78727800	21	19	19		2		Mixed	49000	78.6788	78.7278	84	82.5
2	CNVR_479	79024801	79051400	8	8		8			Loss	26600	79.0248	79.0514	84	82.5
2	CNVR_480	79387601	79518600	49	30	39		10		Mixed	131000	79.3876	79.5186	84	82.5
2	CNVR_481	80107801	80112800	16	16	16				Loss	5000	80.1078	80.1128	84	82.5
2	CNVR_482	80313801	80326800	29	29	28	1			Loss	13000	80.3138	80.3268	84	82.5
2	CNVR_483	80327001	83432400	314	30	99	14	201		Mixed	3105400	80.327	83.4324	84	82.5
2	CNVR_484	83432401	84748400	46	23	9		37		Mixed	1316000	83.4324	84.7484	84	82.5
2	CNVR_485	86028401	86032000	9	9	9				Loss	3600	86.0284	86.032	84	82.5
2	CNVR_486	86248601	86284200	31	30	30		1		Mixed	35600	86.2486	86.2842	84	82.5
2	CNVR_487	86296601	86776400	31	27	27		4		Mixed	479800	86.2966	86.7764	84	82.5
2	CNVR_488	86777801	87098000	6	5	2		4		Mixed	320200	86.7778	87.098	84	82.5
2	CNVR_489	87146201	88057200	60	27	24	20	16		Mixed	911000	87.1462	88.0572	84	82.5
2	CNVR_490	89157601	89180400	20	20			13	7	Gain	22800	89.1576	89.1804	84	82.5
2	CNVR_491	90357001	90361000	19	19	19				Loss	4000	90.357	90.361	84	82.5
2	CNVR_492	90566401	90574000	5	5	4	1			Loss	7600	90.5664	90.574	84	82.5
2	CNVR_493	91257001	91652800	10	8		1	9		Mixed	395800	91.257	91.6528	84	82.5
2	CNVR_494	92889001	92891800	8	8	8				Loss	2800	92.889	92.8918	84	82.5
2	CNVR_495	93063801	93257800	34	29	31		3		Mixed	194000	93.0638	93.2578	84	82.5
2	CNVR_496	93296001	93346800	32	30	30		2		Mixed	50800	93.296	93.3468	84	82.5
2	CNVR_497	96890801	97016800	4	4	1		3		Mixed	126000	96.8908	97.0168	84	82.5
2	CNVR_498	97107801	97278800	10	9			10		Gain	171000	97.1078	97.2788	84	82.5
2	CNVR_499	97279401	97970800	5	5			5		Gain	691400	97.2794	97.9708	84	82.5
2	CNVR_500	98069601	100864800	297	30	150	14	133		Mixed	2795200	98.0696	100.865	84	82.5
2	CNVR_501	100877001	102726000	122	30	68		54		Mixed	1849000	100.877	102.726	84	82.5
2	CNVR_502	102817601	102823000	22	22	22				Loss	5400	102.818	102.823	84	82.5
2	CNVR_503	104606001	104685400	20	16	3	17			Loss	79400	104.606	104.685	84	82.5
2	CNVR_504	104893001	104919800	5	5			5		Gain	26800	104.893	104.92	84	82.5
2	CNVR_505	105046001	105057600	4	4	3	1			Loss	11600	105.046	105.058	84	82.5
2	CNVR_506	105885001	106204600	48	22	1	47			Loss	319600	105.885	106.205	84	82.5
2	CNVR_507	106280201	106323000	18	18	2	16			Loss	42800	106.28	106.323	84	82.5
2	CNVR_508	106338001	106526200	37	25	11	25	1		Mixed	188200	106.338	106.526	84	82.5
2	CNVR_509	106589601	106627000	6	6		6			Loss	37400	106.59	106.627	84	82.5
2	CNVR_510	106774601	106862000	37	25	1	36			Loss	87400	106.775	106.862	84	82.5
2	CNVR_511	106890001	106906600	12	12	6	6			Loss	16600	106.89	106.907	84	82.5
2	CNVR_512	106914401	106983800	32	26	3	29			Loss	69400	106.914	106.984	84	82.5
2	CNVR_513	106996801	107010800	20	20	14	6			Loss	14000	106.997	107.011	84	82.5
2	CNVR_514	107109401	107135400	12	12		12			Loss	26000	107.109	107.135	84	82.5
2	CNVR_515	107151001	107260000	17	13		17			Loss	109000	107.151	107.26	84	82.5
2	CNVR_516	107312401	107571000	90	28	15	75			Loss	258600	107.312	107.571	84	82.5
2	CNVR_517	107847201	107853000	5	5	5				Loss	5800	107.847	107.853	84	82.5
2	CNVR_518	108090801	108098800	8	8	7	1			Loss	8000	108.091	108.099	84	82.5
2	CNVR_519	108176801	108195800	30	29	29		1		Mixed	19000	108.177	108.196	84	82.5
2	CNVR_520	109009601	109035200	8	7	7		1		Mixed	25600	109.01	109.035	84	82.5
2	CNVR_521	109301401	109374400	15	13	13		2		Mixed	73000	109.301	109.374	84	82.5
2	CNVR_522	109674001	109682200	12	12	10	2			Loss	8200	109.674	109.682	84	82.5
2	CNVR_523	110460401	110495800	23	21	3	20			Loss	35400	110.46	110.496	84	82.5
2	CNVR_524	110549801	110553000	11	11	11				Loss	3200	110.55	110.553	84	82.5
2	CNVR_525	110845601	110863800	4	4			4		Gain	18200	110.846	110.864	84	82.5
2	CNVR_526	111333601	111684800	49	28	18	19	12		Mixed	351200	111.334	111.685	84	82.5
2	CNVR_527	112184001	112264000	5	4			5		Gain	80000	112.184	112.264	84	82.5
2	CNVR_528	113280601	113312600	29	23	28		1		Mixed	32000	113.281	113.313	84	82.5
2	CNVR_529	113312601	113383200	20	18	17	1	2		Mixed	70600	113.313	113.383	84	82.5
2	CNVR_530	113899001	114259200	7	6			7		Gain	360200	113.899	114.259	84	82.5
2	CNVR_531	114260401	114573800	27	24	20		7		Mixed	313400	114.26	114.574	84	82.5
2	CNVR_532	114983401	114998200	24	24	16	8			Loss	14800	114.983	114.998	84	82.5
2	CNVR_533	116071001	116117200	31	29	28		3		Mixed	46200	116.071	116.117	84	82.5
2	CNVR_534	116346601	116352400	6	6	6				Loss	5800	116.347	116.352	84	82.5
2	CNVR_535	116771401	116775200	4	4	4				Loss	3800	116.771	116.775	84	82.5
2	CNVR_536	117257201	117260000	17	17	17				Loss	2800	117.257	117.26	84	82.5
2	CNVR_537	118660801	118718800	23	19	6	17			Loss	58000	118.661	118.719	84	82.5
2	CNVR_538	118724601	118749600	5	5	1	4			Loss	25000	118.725	118.75	84	82.5
2	CNVR_539	119125001	119197000	26	20	4	22			Loss	72000	119.125	119.197	84	82.5
2	CNVR_540	119281201	119441000	44	30	28	16			Loss	159800	119.281	119.441	84	82.5
2	CNVR_541	119550601	119601400	22	22		22			Loss	50800	119.551	119.601	84	82.5
2	CNVR_542	119943401	120019600	50	25	7	43			Loss	76200	119.943	120.02	84	82.5
2	CNVR_543	120030401	120193600	60	28	9	51			Loss	163200	120.03	120.194	84	82.5
2	CNVR_544	120332001	120463400	16	12		16			Loss	131400	120.332	120.463	84	82.5
2	CNVR_545	120505201	120563200	9	8		9			Loss	58000	120.505	120.563	84	82.5
2	CNVR_546	120765601	120844400	23	20	2	20	1		Mixed	78800	120.766	120.844	84	82.5
2	CNVR_547	120865801	120933400	21	19		21			Loss	67600	120.866	120.933	84	82.5
2	CNVR_548	120945801	120965800	4	4		4			Loss	20000	120.946	120.966	84	82.5
2	CNVR_549	121168401	121404000	68	30	50	18			Loss	235600	121.168	121.404	84	82.5
2	CNVR_550	121412001	121566400	35	30	35				Loss	154400	121.412	121.566	84	82.5
2	CNVR_551	121576001	121747200	53	30	53				Loss	171200	121.576	121.747	84	82.5
2	CNVR_552	121913601	122298600	72	26	10	62			Loss	385000	121.914	122.299	84	82.5
2	CNVR_553	122388601	122442600	6	6		6			Loss	54000	122.389	122.443	84	82.5
2	CNVR_554	122645401	122889400	33	23	1	32			Loss	244000	122.645	122.889	84	82.5
2	CNVR_555	123054001	123087000	5	5		5			Loss	33000	123.054	123.087	84	82.5
2	CNVR_556	123122201	123147800	4	4		4			Loss	25600	123.122	123.148	84	82.5
2	CNVR_557	123153601	123165200	4	4		4			Loss	11600	123.154	123.165	84	82.5
2	CNVR_558	123178401	123245600	6	5		6			Loss	67200	123.178	123.246	84	82.5
2	CNVR_559	123551801	123594400	12	11	1	11			Loss	42600	123.552	123.594	84	82.5
2	CNVR_560	123667801	123728000	9	6	1	8			Loss	60200	123.668	123.728	84	82.5
2	CNVR_561	123749001	123760000	4	4		4			Loss	11000	123.749	123.76	84	82.5
2	CNVR_562	123916601	123927200	4	4		4			Loss	10600	123.917	123.927	84	82.5
2	CNVR_563	123995801	124036800	8	8	3	5			Loss	41000	123.996	124.037	84	82.5
2	CNVR_564	124161801	124376600	44	21	5	39			Loss	214800	124.162	124.377	84	82.5
2	CNVR_565	124398201	124445800	20	20	6	14			Loss	47600	124.398	124.446	84	82.5
2	CNVR_566	124588001	124701800	7	6		7			Loss	113800	124.588	124.702	84	82.5
2	CNVR_567	125386001	125408200	5	5		5			Loss	22200	125.386	125.408	84	82.5
2	CNVR_568	125469401	125498600	7	6	1	6			Loss	29200	125.469	125.499	84	82.5
2	CNVR_569	125659001	125816400	37	26	3	34			Loss	157400	125.659	125.816	84	82.5
2	CNVR_570	125862601	125986600	50	23	13	37			Loss	124000	125.863	125.987	84	82.5
2	CNVR_571	126082801	126440800	66	25	19	47			Loss	358000	126.083	126.441	84	82.5
2	CNVR_572	126475001	126481400	9	9	9				Loss	6400	126.475	126.481	84	82.5
2	CNVR_573	126561801	126616800	26	23	1	25			Loss	55000	126.562	126.617	84	82.5
2	CNVR_574	126659801	126671800	9	9	5	4			Loss	12000	126.66	126.672	84	82.5
2	CNVR_575	126712401	126844600	38	24	8	30			Loss	132200	126.712	126.845	84	82.5
2	CNVR_576	126875001	126952200	11	11		11			Loss	77200	126.875	126.952	84	82.5
2	CNVR_577	127018001	127549800	78	24	8	70			Loss	531800	127.018	127.55	84	82.5
2	CNVR_578	127740201	127788600	4	4	1	3			Loss	48400	127.74	127.789	84	82.5
2	CNVR_579	127836001	127876400	5	5		5			Loss	40400	127.836	127.876	84	82.5
2	CNVR_580	127892201	128108200	44	23	4	40			Loss	216000	127.892	128.108	84	82.5
2	CNVR_581	128546601	128585800	14	14		14			Loss	39200	128.547	128.586	84	82.5
2	CNVR_582	128770401	128845400	16	14		16			Loss	75000	128.77	128.845	84	82.5
2	CNVR_583	128970401	128981200	28	28	28				Loss	10800	128.97	128.981	84	82.5
2	CNVR_584	129095401	129122000	27	27	16	11			Loss	26600	129.095	129.122	84	82.5
2	CNVR_585	129154601	129281600	8	8	7	1			Loss	127000	129.155	129.282	84	82.5
2	CNVR_586	129360801	129500600	7	6	1	6			Loss	139800	129.361	129.501	84	82.5
2	CNVR_587	129616001	129630800	4	4		4			Loss	14800	129.616	129.631	84	82.5
2	CNVR_588	129743201	129778800	4	4	1	2	1		Mixed	35600	129.743	129.779	84	82.5
2	CNVR_589	129830601	130721200	104	28	12	92			Loss	890600	129.831	130.721	84	82.5
2	CNVR_590	130785801	130998000	38	29	6	32			Loss	212200	130.786	130.998	84	82.5
2	CNVR_591	131074201	131488400	99	30	26	73			Loss	414200	131.074	131.488	84	82.5
2	CNVR_592	131897001	132390600	79	29	32	47			Loss	493600	131.897	132.391	84	82.5
2	CNVR_593	132413801	132610400	76	30	46	28	1	1	Mixed	196600	132.414	132.61	84	82.5
2	CNVR_594	132681801	132715600	27	26		3	4	20	Mixed	33800	132.682	132.716	84	82.5
2	CNVR_595	132777801	133077600	45	26	7	38			Loss	299800	132.778	133.078	84	82.5
2	CNVR_596	133170801	134144400	207	30	55	151	1		Mixed	973600	133.171	134.144	84	82.5
2	CNVR_597	134159001	135763400	308	30	57	251			Loss	1604400	134.159	135.763	84	82.5
2	CNVR_598	135854601	136231200	176	30	70	74	31	1	Mixed	376600	135.855	136.231	84	82.5
3	CNVR_599	1	160600	50	29	34	9	7		Mixed	160600	1e-06	0.1606	81	79.5
3	CNVR_600	176001	231200	11	11	3	6	2		Mixed	55200	0.176001	0.2312	81	79.5
3	CNVR_601	1779201	1801800	6	6	2	4			Loss	22600	1.7792	1.8018	81	79.5
3	CNVR_602	2111601	2162200	12	11	11		1		Mixed	50600	2.1116	2.1622	81	79.5
3	CNVR_603	2174001	2186800	17	17	13	4			Loss	12800	2.174	2.1868	81	79.5
3	CNVR_604	2352401	2395400	38	27	21	17			Loss	43000	2.3524	2.3954	81	79.5
3	CNVR_605	2453801	2467400	14	14	9	5			Loss	13600	2.4538	2.4674	81	79.5
3	CNVR_606	2970601	2996400	5	5		5			Loss	25800	2.9706	2.9964	81	79.5
3	CNVR_607	3113801	3154400	30	30	30				Loss	40600	3.1138	3.1544	81	79.5
3	CNVR_608	3646601	3659400	4	4	2	2			Loss	12800	3.6466	3.6594	81	79.5
3	CNVR_609	4847601	5157000	56	24	41	11	4		Mixed	309400	4.8476	5.157	81	79.5
3	CNVR_610	5310601	5335600	6	6	2	3	1		Mixed	25000	5.3106	5.3356	81	79.5
3	CNVR_611	6198201	6435000	87	30	70	15	2		Mixed	236800	6.1982	6.435	81	79.5
3	CNVR_612	6508601	6513000	6	6	6				Loss	4400	6.5086	6.513	81	79.5
3	CNVR_613	7088801	7139200	15	14		15			Loss	50400	7.0888	7.1392	81	79.5
3	CNVR_614	7546201	7585000	6	6		6			Loss	38800	7.5462	7.585	81	79.5
3	CNVR_615	8095601	8105600	24	24	24				Loss	10000	8.0956	8.1056	81	79.5
3	CNVR_616	8159601	8161600	4	4	4				Loss	2000	8.1596	8.1616	81	79.5
3	CNVR_617	8270801	8448800	28	14		27	1		Mixed	178000	8.2708	8.4488	81	79.5
3	CNVR_618	8547001	8624400	57	30	47	7	1	2	Mixed	77400	8.547	8.6244	81	79.5
3	CNVR_619	9245401	9248200	5	5	5				Loss	2800	9.2454	9.2482	81	79.5
3	CNVR_620	9260601	9295600	22	21		22			Loss	35000	9.2606	9.2956	81	79.5
3	CNVR_621	9315001	9352000	24	22		24			Loss	37000	9.315	9.352	81	79.5
3	CNVR_622	9449201	9489400	11	11		11			Loss	40200	9.4492	9.4894	81	79.5
3	CNVR_623	9527601	9623000	28	15	3	25			Loss	95400	9.5276	9.623	81	79.5
3	CNVR_624	9696601	9871400	21	14	3	18			Loss	174800	9.6966	9.8714	81	79.5
3	CNVR_625	10203601	10208000	4	4	4				Loss	4400	10.2036	10.208	81	79.5
3	CNVR_626	10261801	10265600	5	5	5				Loss	3800	10.2618	10.2656	81	79.5
3	CNVR_627	10517801	10546200	7	7	2	5			Loss	28400	10.5178	10.5462	81	79.5
3	CNVR_628	10659201	10703400	9	9			6	3	Gain	44200	10.6592	10.7034	81	79.5
3	CNVR_629	10913401	11015000	35	30	30		5		Mixed	101600	10.9134	11.015	81	79.5
3	CNVR_630	11015601	11037800	30	30	30				Loss	22200	11.0156	11.0378	81	79.5
3	CNVR_631	11105001	11153600	12	8	6	2	4		Mixed	48600	11.105	11.1536	81	79.5
3	CNVR_632	11154601	11340800	8	8	5	1	2		Mixed	186200	11.1546	11.3408	81	79.5
3	CNVR_633	11447001	11462800	11	11	9	2			Loss	15800	11.447	11.4628	81	79.5
3	CNVR_634	11500401	11532600	26	25	25		1		Mixed	32200	11.5004	11.5326	81	79.5
3	CNVR_635	11542001	11776800	122	30	100	4	18		Mixed	234800	11.542	11.7768	81	79.5
3	CNVR_636	11797601	11800800	28	28	28				Loss	3200	11.7976	11.8008	81	79.5
3	CNVR_637	11809201	11920400	71	30	35	3	19	14	Mixed	111200	11.8092	11.9204	81	79.5
3	CNVR_638	11929401	12009400	73	30	28	12	3	30	Mixed	80000	11.9294	12.0094	81	79.5
3	CNVR_639	12018001	12020000	5	5	5				Loss	2000	12.018	12.02	81	79.5
3	CNVR_640	12030601	12067200	16	14	12	1	3		Mixed	36600	12.0306	12.0672	81	79.5
3	CNVR_641	12094001	12139000	46	30	44	2			Loss	45000	12.094	12.139	81	79.5
3	CNVR_642	12264401	12422400	14	11		14			Loss	158000	12.2644	12.4224	81	79.5
3	CNVR_643	12990001	13013000	19	18	16	2	1		Mixed	23000	12.99	13.013	81	79.5
3	CNVR_644	13132401	13157000	13	12	11		2		Mixed	24600	13.1324	13.157	81	79.5
3	CNVR_645	13252201	13267600	26	26	23	3			Loss	15400	13.2522	13.2676	81	79.5
3	CNVR_646	13267601	13440400	164	30	12	7	87	58	Mixed	172800	13.2676	13.4404	81	79.5
3	CNVR_647	13491001	13507200	4	4			4		Gain	16200	13.491	13.5072	81	79.5
3	CNVR_648	13541601	13575400	34	26	27	5	2		Mixed	33800	13.5416	13.5754	81	79.5
3	CNVR_649	13739601	13781800	19	18		19			Loss	42200	13.7396	13.7818	81	79.5
3	CNVR_650	13885001	14216800	68	24	11	57			Loss	331800	13.885	14.2168	81	79.5
3	CNVR_651	14251801	14302600	5	4	2	3			Loss	50800	14.2518	14.3026	81	79.5
3	CNVR_652	14313801	14467800	47	26	3	43	1		Mixed	154000	14.3138	14.4678	81	79.5
3	CNVR_653	14505201	14568800	16	15	4	12			Loss	63600	14.5052	14.5688	81	79.5
3	CNVR_654	14605601	14741400	24	19	2	22			Loss	135800	14.6056	14.7414	81	79.5
3	CNVR_655	14753801	14823600	17	17		17			Loss	69800	14.7538	14.8236	81	79.5
3	CNVR_656	15294001	15894200	103	28	19	84			Loss	600200	15.294	15.8942	81	79.5
3	CNVR_657	15973001	16013200	13	11		13			Loss	40200	15.973	16.0132	81	79.5
3	CNVR_658	16017201	16048000	5	5		5			Loss	30800	16.0172	16.048	81	79.5
3	CNVR_659	16205201	16241200	9	8		9			Loss	36000	16.2052	16.2412	81	79.5
3	CNVR_660	16402201	16404200	9	9	9				Loss	2000	16.4022	16.4042	81	79.5
3	CNVR_661	16451401	16510200	23	22	1	22			Loss	58800	16.4514	16.5102	81	79.5
3	CNVR_662	16584201	16652000	21	17		21			Loss	67800	16.5842	16.652	81	79.5
3	CNVR_663	16681601	16701800	16	16	2	14			Loss	20200	16.6816	16.7018	81	79.5
3	CNVR_664	16748201	16843000	28	19		28			Loss	94800	16.7482	16.843	81	79.5
3	CNVR_665	16935801	16957600	22	22	15	7			Loss	21800	16.9358	16.9576	81	79.5
3	CNVR_666	17032801	17049000	10	10	9	1			Loss	16200	17.0328	17.049	81	79.5
3	CNVR_667	17102001	17131800	4	4		4			Loss	29800	17.102	17.1318	81	79.5
3	CNVR_668	17370801	17528200	92	30	78		8	6	Mixed	157400	17.3708	17.5282	81	79.5
3	CNVR_669	17626201	17659200	15	15	12	3			Loss	33000	17.6262	17.6592	81	79.5
3	CNVR_670	17956001	17975000	30	30	30				Loss	19000	17.956	17.975	81	79.5
3	CNVR_671	18145401	18151400	4	4	4				Loss	6000	18.1454	18.1514	81	79.5
3	CNVR_672	18352201	18366400	30	30	30				Loss	14200	18.3522	18.3664	81	79.5
3	CNVR_673	18440001	18464800	36	29	29	7			Loss	24800	18.44	18.4648	81	79.5
3	CNVR_674	18502601	18530600	28	25	25		3		Mixed	28000	18.5026	18.5306	81	79.5
3	CNVR_675	18531401	18549400	15	15	11	4			Loss	18000	18.5314	18.5494	81	79.5
3	CNVR_676	18676601	18695000	30	30	30				Loss	18400	18.6766	18.695	81	79.5
3	CNVR_677	18912001	18995800	29	24	2	27			Loss	83800	18.912	18.9958	81	79.5
3	CNVR_678	19047601	19090800	29	27	8	21			Loss	43200	19.0476	19.0908	81	79.5
3	CNVR_679	19384601	19405200	30	30	29	1			Loss	20600	19.3846	19.4052	81	79.5
3	CNVR_680	19436401	19521000	26	18	4	22			Loss	84600	19.4364	19.521	81	79.5
3	CNVR_681	19654001	19691600	21	21	1	20			Loss	37600	19.654	19.6916	81	79.5
3	CNVR_682	19759401	19807000	9	9		9			Loss	47600	19.7594	19.807	81	79.5
3	CNVR_683	20128601	20213600	18	11	3	15			Loss	85000	20.1286	20.2136	81	79.5
3	CNVR_684	20355801	20408400	7	6		6	1		Mixed	52600	20.3558	20.4084	81	79.5
3	CNVR_685	20463201	20489800	10	10		10			Loss	26600	20.4632	20.4898	81	79.5
3	CNVR_686	20691401	20717800	5	5		5			Loss	26400	20.6914	20.7178	81	79.5
3	CNVR_687	20739601	20767800	31	25	25	6			Loss	28200	20.7396	20.7678	81	79.5
3	CNVR_688	20880401	20892800	4	4	4				Loss	12400	20.8804	20.8928	81	79.5
3	CNVR_689	20912201	21020600	90	30	65	4	21		Mixed	108400	20.9122	21.0206	81	79.5
3	CNVR_690	21022401	21104000	89	30	55	1	12	21	Mixed	81600	21.0224	21.104	81	79.5
3	CNVR_691	21189601	21222200	71	30	69	2			Loss	32600	21.1896	21.2222	81	79.5
3	CNVR_692	21259001	21301800	38	30	35	3			Loss	42800	21.259	21.3018	81	79.5
3	CNVR_693	21301801	21335800	61	30	28		4	29	Mixed	34000	21.3018	21.3358	81	79.5
3	CNVR_694	22146201	22154800	18	18	17	1			Loss	8600	22.1462	22.1548	81	79.5
3	CNVR_695	22300001	22320200	18	18	17		1		Mixed	20200	22.3	22.3202	81	79.5
3	CNVR_696	22353801	22374800	11	11	1	10			Loss	21000	22.3538	22.3748	81	79.5
3	CNVR_697	22520801	22570400	23	22	19	3	1		Mixed	49600	22.5208	22.5704	81	79.5
3	CNVR_698	22646401	22718400	69	27	8	3	10	48	Mixed	72000	22.6464	22.7184	81	79.5
3	CNVR_699	22745201	22813600	43	27			10	33	Gain	68400	22.7452	22.8136	81	79.5
3	CNVR_700	23558801	23600400	8	7		8			Loss	41600	23.5588	23.6004	81	79.5
3	CNVR_701	24109601	24143800	24	23		24			Loss	34200	24.1096	24.1438	81	79.5
3	CNVR_702	24609601	24622200	29	29	27	2			Loss	12600	24.6096	24.6222	81	79.5
3	CNVR_703	24675801	24690800	26	26	25	1			Loss	15000	24.6758	24.6908	81	79.5
3	CNVR_704	25100001	25145600	17	16	15		2		Mixed	45600	25.1	25.1456	81	79.5
3	CNVR_705	26880001	26896600	4	4		4			Loss	16600	26.88	26.8966	81	79.5
3	CNVR_706	26954801	26957200	13	13	13				Loss	2400	26.9548	26.9572	81	79.5
3	CNVR_707	27017201	27022800	7	7	7				Loss	5600	27.0172	27.0228	81	79.5
3	CNVR_708	27780401	27819600	5	4		5			Loss	39200	27.7804	27.8196	81	79.5
3	CNVR_709	28004601	28037200	32	30	32				Loss	32600	28.0046	28.0372	81	79.5
3	CNVR_710	28134401	28153200	19	19	12	7			Loss	18800	28.1344	28.1532	81	79.5
3	CNVR_711	28159001	28166800	5	5	5				Loss	7800	28.159	28.1668	81	79.5
3	CNVR_712	28292001	28425200	51	29	32	8	11		Mixed	133200	28.292	28.4252	81	79.5
3	CNVR_713	28547201	28549400	19	19	19				Loss	2200	28.5472	28.5494	81	79.5
3	CNVR_714	30133001	30165800	30	30	28	2			Loss	32800	30.133	30.1658	81	79.5
3	CNVR_715	30591001	30652600	13	13		13			Loss	61600	30.591	30.6526	81	79.5
3	CNVR_716	30794801	30814000	10	10	1	9			Loss	19200	30.7948	30.814	81	79.5
3	CNVR_717	31532201	31612800	14	11		10	4		Mixed	80600	31.5322	31.6128	81	79.5
3	CNVR_718	31710401	31716800	11	11	11				Loss	6400	31.7104	31.7168	81	79.5
3	CNVR_719	31988201	31998400	29	29				29	Gain	10200	31.9882	31.9984	81	79.5
3	CNVR_720	32203801	32223600	4	4		4			Loss	19800	32.2038	32.2236	81	79.5
3	CNVR_721	32225401	32273600	34	30	30		4		Mixed	48200	32.2254	32.2736	81	79.5
3	CNVR_722	32390801	32407800	15	14	14		1		Mixed	17000	32.3908	32.4078	81	79.5
3	CNVR_723	32747801	32770200	4	4			4		Gain	22400	32.7478	32.7702	81	79.5
3	CNVR_724	33049401	33101000	6	6		4	2		Mixed	51600	33.0494	33.101	81	79.5
3	CNVR_725	33107801	33395400	28	16	3	25			Loss	287600	33.1078	33.3954	81	79.5
3	CNVR_726	33442801	33471000	9	9		8	1		Mixed	28200	33.4428	33.471	81	79.5
3	CNVR_727	33481801	33547000	16	12		16			Loss	65200	33.4818	33.547	81	79.5
3	CNVR_728	33573601	33651000	14	10	1	13			Loss	77400	33.5736	33.651	81	79.5
3	CNVR_729	33805401	33839800	24	24	9	15			Loss	34400	33.8054	33.8398	81	79.5
3	CNVR_730	33845401	33982600	21	18		20	1		Mixed	137200	33.8454	33.9826	81	79.5
3	CNVR_731	34124801	34172600	26	26	14	12			Loss	47800	34.1248	34.1726	81	79.5
3	CNVR_732	36039401	36041000	9	9	9				Loss	1600	36.0394	36.041	81	79.5
3	CNVR_733	36408601	36410600	5	5	5				Loss	2000	36.4086	36.4106	81	79.5
3	CNVR_734	36446601	36522600	25	23	19	4	2		Mixed	76000	36.4466	36.5226	81	79.5
3	CNVR_735	36533801	37684800	77	28	27		50		Mixed	1151000	36.5338	37.6848	81	79.5
3	CNVR_736	37684801	37806000	40	30	31		9		Mixed	121200	37.6848	37.806	81	79.5
3	CNVR_737	37807601	40605400	253	30	108	13	132		Mixed	2797800	37.8076	40.6054	81	79.5
3	CNVR_738	40605401	41935200	42	21	8		34		Mixed	1329800	40.6054	41.9352	81	79.5
3	CNVR_739	43296001	43298600	9	9	9				Loss	2600	43.296	43.2986	81	79.5
3	CNVR_740	43793601	43796000	9	9	9				Loss	2400	43.7936	43.796	81	79.5
3	CNVR_741	44410401	44423800	13	12	12		1		Mixed	13400	44.4104	44.4238	81	79.5
3	CNVR_742	44446001	46267200	59	22	10	1	48		Mixed	1821200	44.446	46.2672	81	79.5
3	CNVR_743	46552601	46581600	10	10	6	3	1		Mixed	29000	46.5526	46.5816	81	79.5
3	CNVR_744	46640401	46828200	38	30	34		4		Mixed	187800	46.6404	46.8282	81	79.5
3	CNVR_745	47020001	47140400	18	17	10	6	2		Mixed	120400	47.02	47.1404	81	79.5
3	CNVR_746	47331601	47333800	9	9	9				Loss	2200	47.3316	47.3338	81	79.5
3	CNVR_747	48766401	48791000	10	10	6	4			Loss	24600	48.7664	48.791	81	79.5
3	CNVR_748	49069401	49115600	33	30	31	2			Loss	46200	49.0694	49.1156	81	79.5
3	CNVR_749	49915401	50387200	7	7			7		Gain	471800	49.9154	50.3872	81	79.5
3	CNVR_750	50460801	50494200	15	15			1	14	Gain	33400	50.4608	50.4942	81	79.5
3	CNVR_751	50696201	50953600	19	18	16	2	1		Mixed	257400	50.6962	50.9536	81	79.5
3	CNVR_752	52133401	52153400	4	4	3	1			Loss	20000	52.1334	52.1534	81	79.5
3	CNVR_753	52321801	52379000	4	4			4		Gain	57200	52.3218	52.379	81	79.5
3	CNVR_754	52516401	52620400	57	30	23	23	11		Mixed	104000	52.5164	52.6204	81	79.5
3	CNVR_755	53796401	53816800	4	4			4		Gain	20400	53.7964	53.8168	81	79.5
3	CNVR_756	53960001	53985800	57	30	56	1			Loss	25800	53.96	53.9858	81	79.5
3	CNVR_757	54192001	54328400	34	29	18	15	1		Mixed	136400	54.192	54.3284	81	79.5
3	CNVR_758	54329401	55117400	138	30	50	39	44	5	Mixed	788000	54.3294	55.1174	81	79.5
3	CNVR_759	55118801	55199600	5	4			5		Gain	80800	55.1188	55.1996	81	79.5
3	CNVR_760	55687201	55691200	20	20	20				Loss	4000	55.6872	55.6912	81	79.5
3	CNVR_761	55731201	55740400	24	24	23	1			Loss	9200	55.7312	55.7404	81	79.5
3	CNVR_762	56374001	56498200	32	30	30		2		Mixed	124200	56.374	56.4982	81	79.5
3	CNVR_763	56692601	56726600	7	7	1	4	2		Mixed	34000	56.6926	56.7266	81	79.5
3	CNVR_764	57320801	57480600	6	5			6		Gain	159800	57.3208	57.4806	81	79.5
3	CNVR_765	57674601	58253200	52	24	19	14	19		Mixed	578600	57.6746	58.2532	81	79.5
3	CNVR_766	58654401	58656800	4	4	4				Loss	2400	58.6544	58.6568	81	79.5
3	CNVR_767	59070801	59078600	4	4	2	2			Loss	7800	59.0708	59.0786	81	79.5
3	CNVR_768	59551801	59585800	25	21	21		4		Mixed	34000	59.5518	59.5858	81	79.5
3	CNVR_769	59869801	60053800	5	4			5		Gain	184000	59.8698	60.0538	81	79.5
3	CNVR_770	60825401	66166200	299	30	94	19	186		Mixed	5340800	60.8254	66.1662	81	79.5
3	CNVR_771	66168601	66345000	4	4			4		Gain	176400	66.1686	66.345	81	79.5
3	CNVR_772	66348401	66351000	5	5	5				Loss	2600	66.3484	66.351	81	79.5
3	CNVR_773	67380001	67604800	7	5			7		Gain	224800	67.38	67.6048	81	79.5
3	CNVR_774	67882401	67904400	11	11	10	1			Loss	22000	67.8824	67.9044	81	79.5
3	CNVR_775	68452601	68456000	14	14	14				Loss	3400	68.4526	68.456	81	79.5
3	CNVR_776	68925201	69163400	8	6	1		7		Mixed	238200	68.9252	69.1634	81	79.5
3	CNVR_777	69630601	70117000	27	17		14	13		Mixed	486400	69.6306	70.117	81	79.5
3	CNVR_778	70320401	74181600	379	30	171	10	198		Mixed	3861200	70.3204	74.1816	81	79.5
3	CNVR_779	74401201	74683600	39	29	32		7		Mixed	282400	74.4012	74.6836	81	79.5
3	CNVR_780	74683601	74686800	17	17	17				Loss	3200	74.6836	74.6868	81	79.5
3	CNVR_781	74760601	75958400	119	28	29	11	79		Mixed	1197800	74.7606	75.9584	81	79.5
3	CNVR_782	75984401	76135200	35	24	25		10		Mixed	150800	75.9844	76.1352	81	79.5
3	CNVR_783	76175001	76956800	181	30	122	7	51	1	Mixed	781800	76.175	76.9568	81	79.5
3	CNVR_784	77221601	77225800	7	7	7				Loss	4200	77.2216	77.2258	81	79.5
3	CNVR_785	77823601	77843600	30	29	29		1		Mixed	20000	77.8236	77.8436	81	79.5
3	CNVR_786	79135801	79506400	44	28	30	3	11		Mixed	370600	79.1358	79.5064	81	79.5
3	CNVR_787	79600601	79604200	5	5	5				Loss	3600	79.6006	79.6042	81	79.5
3	CNVR_788	79727601	79837400	41	24	24		17		Mixed	109800	79.7276	79.8374	81	79.5
3	CNVR_789	81207001	81212400	9	9	9				Loss	5400	81.207	81.2124	81	79.5
3	CNVR_790	81510601	81522000	6	6	2	4			Loss	11400	81.5106	81.522	81	79.5
3	CNVR_791	82053201	82176800	8	8	4		4		Mixed	123600	82.0532	82.1768	81	79.5
3	CNVR_792	82235601	82333400	34	23	13	16	5		Mixed	97800	82.2356	82.3334	81	79.5
3	CNVR_793	82410601	82416000	15	15	15				Loss	5400	82.4106	82.416	81	79.5
3	CNVR_794	83460201	83475000	7	7	6	1			Loss	14800	83.4602	83.475	81	79.5
3	CNVR_795	83521801	83526200	4	4	4				Loss	4400	83.5218	83.5262	81	79.5
3	CNVR_796	83971601	83996800	4	4			4		Gain	25200	83.9716	83.9968	81	79.5
3	CNVR_797	85005401	85008400	13	13	13				Loss	3000	85.0054	85.0084	81	79.5
3	CNVR_798	85143201	85206400	4	4			4		Gain	63200	85.1432	85.2064	81	79.5
3	CNVR_799	85859801	85863000	5	5	5				Loss	3200	85.8598	85.863	81	79.5
3	CNVR_800	86112801	86159800	6	5	3		3		Mixed	47000	86.1128	86.1598	81	79.5
3	CNVR_801	87240401	87271400	7	7	4	2	1		Mixed	31000	87.2404	87.2714	81	79.5
3	CNVR_802	87331201	87393200	4	4			4		Gain	62000	87.3312	87.3932	81	79.5
3	CNVR_803	89414001	89421400	28	28	28				Loss	7400	89.414	89.4214	81	79.5
3	CNVR_804	90801801	90821600	5	5	1		4		Mixed	19800	90.8018	90.8216	81	79.5
3	CNVR_805	91285401	91402800	37	30	29	8			Loss	117400	91.2854	91.4028	81	79.5
3	CNVR_806	91466401	91544600	8	5		8			Loss	78200	91.4664	91.5446	81	79.5
3	CNVR_807	91650401	92136800	34	18	5	29			Loss	486400	91.6504	92.1368	81	79.5
3	CNVR_808	92180201	92230000	13	13		12	1		Mixed	49800	92.1802	92.23	81	79.5
3	CNVR_809	92264601	92297200	4	4			4		Gain	32600	92.2646	92.2972	81	79.5
3	CNVR_810	92298801	92333200	4	4		4			Loss	34400	92.2988	92.3332	81	79.5
3	CNVR_811	92506401	92597600	14	12		14			Loss	91200	92.5064	92.5976	81	79.5
3	CNVR_812	92644801	92672800	4	4		4			Loss	28000	92.6448	92.6728	81	79.5
3	CNVR_813	92680801	92750800	24	16	3	21			Loss	70000	92.6808	92.7508	81	79.5
3	CNVR_814	92909401	92986800	20	18		20			Loss	77400	92.9094	92.9868	81	79.5
3	CNVR_815	93115201	93187000	30	24		30			Loss	71800	93.1152	93.187	81	79.5
3	CNVR_816	93983601	94126000	22	21	1	20	1		Mixed	142400	93.9836	94.126	81	79.5
3	CNVR_817	94436001	94444200	25	25	25				Loss	8200	94.436	94.4442	81	79.5
3	CNVR_818	94815801	95017800	16	11	1	13	2		Mixed	202000	94.8158	95.0178	81	79.5
3	CNVR_819	95428601	95897000	34	26	11	15	8		Mixed	468400	95.4286	95.897	81	79.5
3	CNVR_820	96268801	96352200	7	5			7		Gain	83400	96.2688	96.3522	81	79.5
3	CNVR_821	96353601	96939000	41	30	29	1	11		Mixed	585400	96.3536	96.939	81	79.5
3	CNVR_822	97750001	97910400	7	7			7		Gain	160400	97.75	97.9104	81	79.5
3	CNVR_823	97921401	97963800	8	8			8		Gain	42400	97.9214	97.9638	81	79.5
3	CNVR_824	97963801	98009800	4	4		4			Loss	46000	97.9638	98.0098	81	79.5
3	CNVR_825	98171001	98172600	4	4	4				Loss	1600	98.171	98.1726	81	79.5
3	CNVR_826	98418601	98603600	12	11	1	10	1		Mixed	185000	98.4186	98.6036	81	79.5
3	CNVR_827	98649801	98685600	6	6	3	1	2		Mixed	35800	98.6498	98.6856	81	79.5
3	CNVR_828	98809601	98844000	15	15	6	9			Loss	34400	98.8096	98.844	81	79.5
3	CNVR_829	98965201	99059000	31	20	2	28	1		Mixed	93800	98.9652	99.059	81	79.5
3	CNVR_830	99565201	99743400	51	23	2	49			Loss	178200	99.5652	99.7434	81	79.5
3	CNVR_831	99877201	99917200	15	15		15			Loss	40000	99.8772	99.9172	81	79.5
3	CNVR_832	100061801	100109600	20	20		20			Loss	47800	100.062	100.11	81	79.5
3	CNVR_833	100454401	100464000	4	4	1	3			Loss	9600	100.454	100.464	81	79.5
3	CNVR_834	100707601	100734800	7	7		7			Loss	27200	100.708	100.735	81	79.5
3	CNVR_835	101001801	101054000	39	30	32	7			Loss	52200	101.002	101.054	81	79.5
3	CNVR_836	101165201	101237200	23	19	1	22			Loss	72000	101.165	101.237	81	79.5
3	CNVR_837	101354401	101440400	13	12		13			Loss	86000	101.354	101.44	81	79.5
3	CNVR_838	101629401	101653600	9	9	5	4			Loss	24200	101.629	101.654	81	79.5
3	CNVR_839	101708001	101847000	18	13	1	17			Loss	139000	101.708	101.847	81	79.5
3	CNVR_840	102013001	102195400	28	21		28			Loss	182400	102.013	102.195	81	79.5
3	CNVR_841	102339601	102386800	7	7		7			Loss	47200	102.34	102.387	81	79.5
3	CNVR_842	102404601	102527200	33	28	10	23			Loss	122600	102.405	102.527	81	79.5
3	CNVR_843	102569601	102619400	27	27	6	21			Loss	49800	102.57	102.619	81	79.5
3	CNVR_844	102628401	102800800	35	21	11	24			Loss	172400	102.628	102.801	81	79.5
3	CNVR_845	103204401	103221800	4	4	3	1			Loss	17400	103.204	103.222	81	79.5
3	CNVR_846	103288201	103345400	17	16		17			Loss	57200	103.288	103.345	81	79.5
3	CNVR_847	103360201	103364400	12	12	12				Loss	4200	103.36	103.364	81	79.5
3	CNVR_848	103471401	103506800	26	25	2	24			Loss	35400	103.471	103.507	81	79.5
3	CNVR_849	104000401	104052400	15	15	1	14			Loss	52000	104	104.052	81	79.5
3	CNVR_850	104445201	104581400	5	5	1	4			Loss	136200	104.445	104.581	81	79.5
3	CNVR_851	104600801	104886400	50	22	1	49			Loss	285600	104.601	104.886	81	79.5
3	CNVR_852	104903601	104942800	8	8		8			Loss	39200	104.904	104.943	81	79.5
3	CNVR_853	104968601	104988200	4	4	2	1	1		Mixed	19600	104.969	104.988	81	79.5
3	CNVR_854	105170001	105209800	9	9		9			Loss	39800	105.17	105.21	81	79.5
3	CNVR_855	105372801	105462400	23	18	5	18			Loss	89600	105.373	105.462	81	79.5
3	CNVR_856	105509201	105596200	17	14		17			Loss	87000	105.509	105.596	81	79.5
3	CNVR_857	105787801	105825000	28	25	5	23			Loss	37200	105.788	105.825	81	79.5
3	CNVR_858	106291001	106332000	27	24	3	24			Loss	41000	106.291	106.332	81	79.5
3	CNVR_859	106384801	106463400	5	4		5			Loss	78600	106.385	106.463	81	79.5
3	CNVR_860	106537801	106587400	26	17	10	16			Loss	49600	106.538	106.587	81	79.5
3	CNVR_861	106898801	106934800	6	6		6			Loss	36000	106.899	106.935	81	79.5
3	CNVR_862	106999801	107039600	5	5			5		Gain	39800	107	107.04	81	79.5
3	CNVR_863	107830401	107972200	34	18	8	26			Loss	141800	107.83	107.972	81	79.5
3	CNVR_864	107996601	108009600	5	5		5			Loss	13000	107.997	108.01	81	79.5
3	CNVR_865	108146601	108194800	25	19	4	21			Loss	48200	108.147	108.195	81	79.5
3	CNVR_866	108261401	108296400	5	4	1	4			Loss	35000	108.261	108.296	81	79.5
3	CNVR_867	108393001	108454800	12	12	5	7			Loss	61800	108.393	108.455	81	79.5
3	CNVR_868	108816001	109144600	26	17	6	18	2		Mixed	328600	108.816	109.145	81	79.5
3	CNVR_869	109145001	109205400	12	11	3	9			Loss	60400	109.145	109.205	81	79.5
3	CNVR_870	109217801	109555800	44	25	11	33			Loss	338000	109.218	109.556	81	79.5
3	CNVR_871	109623401	109735600	42	25	3	39			Loss	112200	109.623	109.736	81	79.5
3	CNVR_872	110170001	110218000	29	25	8	21			Loss	48000	110.17	110.218	81	79.5
3	CNVR_873	110284001	110319400	14	14		14			Loss	35400	110.284	110.319	81	79.5
3	CNVR_874	110734801	110868600	13	10	1	11	1		Mixed	133800	110.735	110.869	81	79.5
3	CNVR_875	110882201	110940400	15	12		15			Loss	58200	110.882	110.94	81	79.5
3	CNVR_876	110951601	110986200	6	6		6			Loss	34600	110.952	110.986	81	79.5
3	CNVR_877	111542001	111614400	17	16	13	4			Loss	72400	111.542	111.614	81	79.5
3	CNVR_878	112382001	112432200	11	9	3	8			Loss	50200	112.382	112.432	81	79.5
3	CNVR_879	112593801	112662800	29	27	14	15			Loss	69000	112.594	112.663	81	79.5
3	CNVR_880	112700601	112716000	4	4		4			Loss	15400	112.701	112.716	81	79.5
3	CNVR_881	112757201	113187200	65	28	23	42			Loss	430000	112.757	113.187	81	79.5
3	CNVR_882	113263801	113303200	32	30	31	1			Loss	39400	113.264	113.303	81	79.5
3	CNVR_883	113312201	113318200	11	11	11				Loss	6000	113.312	113.318	81	79.5
3	CNVR_884	113432401	113531600	36	22	7	29			Loss	99200	113.432	113.532	81	79.5
3	CNVR_885	113839201	113849200	4	4	2	2			Loss	10000	113.839	113.849	81	79.5
3	CNVR_886	114027801	114042000	30	29	30				Loss	14200	114.028	114.042	81	79.5
3	CNVR_887	114098001	114117600	4	4	2	2			Loss	19600	114.098	114.118	81	79.5
3	CNVR_888	114517001	114687800	15	11		15			Loss	170800	114.517	114.688	81	79.5
3	CNVR_889	114718401	114746200	10	10	7	3			Loss	27800	114.718	114.746	81	79.5
3	CNVR_890	115038001	115697000	91	27	12	79			Loss	659000	115.038	115.697	81	79.5
3	CNVR_891	115697401	115923800	37	23	26	11			Loss	226400	115.697	115.924	81	79.5
3	CNVR_892	115941201	116139000	13	7	3	10			Loss	197800	115.941	116.139	81	79.5
3	CNVR_893	116864001	117515200	162	30	66	93	3		Mixed	651200	116.864	117.515	81	79.5
3	CNVR_894	117542201	117907600	135	29	41	94			Loss	365400	117.542	117.908	81	79.5
3	CNVR_895	117924201	118527800	180	29	48	132			Loss	603600	117.924	118.528	81	79.5
3	CNVR_896	118552801	118954600	148	29	30	118			Loss	401800	118.553	118.955	81	79.5
3	CNVR_897	118983201	119012600	8	8			8		Gain	29400	118.983	119.013	81	79.5
3	CNVR_898	119116801	119185800	52	30	47	4	1		Mixed	69000	119.117	119.186	81	79.5
3	CNVR_899	119190001	119214000	46	27	45	1			Loss	24000	119.19	119.214	81	79.5
3	CNVR_900	119286801	120832000	494	30	308	183	2	1	Mixed	1545200	119.287	120.832	81	79.5
3	CNVR_901	120832401	121005200	80	29	37	43			Loss	172800	120.832	121.005	81	79.5
4	CNVR_902	1	151400	119	30	119				Loss	151400	1e-06	0.1514	78	76.5
4	CNVR_903	168201	214600	28	23	11	17			Loss	46400	0.168201	0.2146	78	76.5
4	CNVR_904	215801	293400	7	6	1	6			Loss	77600	0.215801	0.2934	78	76.5
4	CNVR_905	1052601	1097000	13	13	2	10	1		Mixed	44400	1.0526	1.097	78	76.5
4	CNVR_906	1308201	1309800	7	7	7				Loss	1600	1.3082	1.3098	78	76.5
4	CNVR_907	1345601	1594600	75	30	67		8		Mixed	249000	1.3456	1.5946	78	76.5
4	CNVR_908	1805201	1855200	4	4	1		3		Mixed	50000	1.8052	1.8552	78	76.5
4	CNVR_909	1859601	2263200	16	14	4		12		Mixed	403600	1.8596	2.2632	78	76.5
4	CNVR_910	2385801	2397200	16	14	16				Loss	11400	2.3858	2.3972	78	76.5
4	CNVR_911	2637601	2666400	5	5			5		Gain	28800	2.6376	2.6664	78	76.5
4	CNVR_912	2858801	2994200	31	24	24	1	6		Mixed	135400	2.8588	2.9942	78	76.5
4	CNVR_913	3248801	3265600	18	16	11	7			Loss	16800	3.2488	3.2656	78	76.5
4	CNVR_914	3279601	3402400	28	23	23		5		Mixed	122800	3.2796	3.4024	78	76.5
4	CNVR_915	4366201	4385200	4	4	1	3			Loss	19000	4.3662	4.3852	78	76.5
4	CNVR_916	4561001	4564600	6	6	6				Loss	3600	4.561	4.5646	78	76.5
4	CNVR_917	4652801	4685000	4	4		4			Loss	32200	4.6528	4.685	78	76.5
4	CNVR_918	4855001	4882200	4	4		4			Loss	27200	4.855	4.8822	78	76.5
4	CNVR_919	5098401	5170000	5	5		5			Loss	71600	5.0984	5.17	78	76.5
4	CNVR_920	5240001	5316000	7	6		7			Loss	76000	5.24	5.316	78	76.5
4	CNVR_921	5426401	5437800	5	5		5			Loss	11400	5.4264	5.4378	78	76.5
4	CNVR_922	5538201	5601400	7	6	4	3			Loss	63200	5.5382	5.6014	78	76.5
4	CNVR_923	5781201	5922600	45	26	24	15	6		Mixed	141400	5.7812	5.9226	78	76.5
4	CNVR_924	6485401	6514000	22	22	20	1	1		Mixed	28600	6.4854	6.514	78	76.5
4	CNVR_925	6777801	6808600	37	30	32	3	2		Mixed	30800	6.7778	6.8086	78	76.5
4	CNVR_926	6808601	6916200	52	30	51		1		Mixed	107600	6.8086	6.9162	78	76.5
4	CNVR_927	7085001	7095400	5	5	2	3			Loss	10400	7.085	7.0954	78	76.5
4	CNVR_928	7113001	7187000	55	30	48	7			Loss	74000	7.113	7.187	78	76.5
4	CNVR_929	7470001	7475800	20	20	20				Loss	5800	7.47	7.4758	78	76.5
4	CNVR_930	7611001	7648600	10	8	5	5			Loss	37600	7.611	7.6486	78	76.5
4	CNVR_931	7736001	7791000	45	30	45				Loss	55000	7.736	7.791	78	76.5
4	CNVR_932	7825201	7838000	27	27	26	1			Loss	12800	7.8252	7.838	78	76.5
4	CNVR_933	7925201	7939000	8	8	6	2			Loss	13800	7.9252	7.939	78	76.5
4	CNVR_934	8093001	8100800	19	19	18	1			Loss	7800	8.093	8.1008	78	76.5
4	CNVR_935	8209801	8219200	30	30	30				Loss	9400	8.2098	8.2192	78	76.5
4	CNVR_936	8335401	8348200	14	14	13	1			Loss	12800	8.3354	8.3482	78	76.5
4	CNVR_937	8660001	8670200	5	5	4	1			Loss	10200	8.66	8.6702	78	76.5
4	CNVR_938	8716401	8722600	5	5	5				Loss	6200	8.7164	8.7226	78	76.5
4	CNVR_939	8731001	8746000	30	30	30				Loss	15000	8.731	8.746	78	76.5
4	CNVR_940	9043001	9051400	4	4		4			Loss	8400	9.043	9.0514	78	76.5
4	CNVR_941	9113401	9118400	9	9	9				Loss	5000	9.1134	9.1184	78	76.5
4	CNVR_942	9124601	9131000	15	15	15				Loss	6400	9.1246	9.131	78	76.5
4	CNVR_943	9178601	9197000	11	11	6	5			Loss	18400	9.1786	9.197	78	76.5
4	CNVR_944	9404601	9422200	7	7	6		1		Mixed	17600	9.4046	9.4222	78	76.5
4	CNVR_945	10183801	10192200	11	11	11				Loss	8400	10.1838	10.1922	78	76.5
4	CNVR_946	10418001	10445600	32	30	32				Loss	27600	10.418	10.4456	78	76.5
4	CNVR_947	10473801	10508000	47	30	45	2			Loss	34200	10.4738	10.508	78	76.5
4	CNVR_948	11279601	11308600	15	14	13		2		Mixed	29000	11.2796	11.3086	78	76.5
4	CNVR_949	12973401	13012200	8	8			8		Gain	38800	12.9734	13.0122	78	76.5
4	CNVR_950	13986201	13994600	5	5	5				Loss	8400	13.9862	13.9946	78	76.5
4	CNVR_951	14273401	14276000	9	9	9				Loss	2600	14.2734	14.276	78	76.5
4	CNVR_952	14372401	14414600	36	28	4	32			Loss	42200	14.3724	14.4146	78	76.5
4	CNVR_953	14488001	14518600	30	30	29	1			Loss	30600	14.488	14.5186	78	76.5
4	CNVR_954	15619001	15629600	29	28	26	3			Loss	10600	15.619	15.6296	78	76.5
4	CNVR_955	16520401	16536400	7	6	2	5			Loss	16000	16.5204	16.5364	78	76.5
4	CNVR_956	16755201	16757200	6	6	6				Loss	2000	16.7552	16.7572	78	76.5
4	CNVR_957	16762201	16830400	7	6	5		2		Mixed	68200	16.7622	16.8304	78	76.5
4	CNVR_958	16840601	16946800	22	15	17	1	4		Mixed	106200	16.8406	16.9468	78	76.5
4	CNVR_959	17283801	17735800	58	26	27		31		Mixed	452000	17.2838	17.7358	78	76.5
4	CNVR_960	17735801	18336400	149	30	82	12	55		Mixed	600600	17.7358	18.3364	78	76.5
4	CNVR_961	18496801	18639200	7	6			7		Gain	142400	18.4968	18.6392	78	76.5
4	CNVR_962	18654601	19339400	8	7			8		Gain	684800	18.6546	19.3394	78	76.5
4	CNVR_963	19758601	20055600	8	6	4	2	2		Mixed	297000	19.7586	20.0556	78	76.5
4	CNVR_964	20147401	20155200	9	9	9				Loss	7800	20.1474	20.1552	78	76.5
4	CNVR_965	20460001	20569800	6	5	4		2		Mixed	109800	20.46	20.5698	78	76.5
4	CNVR_966	21057601	21060000	4	4	4				Loss	2400	21.0576	21.06	78	76.5
4	CNVR_967	21357001	21379000	7	7	5	1	1		Mixed	22000	21.357	21.379	78	76.5
4	CNVR_968	21428001	21771600	14	9	2		12		Mixed	343600	21.428	21.7716	78	76.5
4	CNVR_969	22211001	22242400	34	30	30		4		Mixed	31400	22.211	22.2424	78	76.5
4	CNVR_970	22486201	23080600	28	15	5	3	20		Mixed	594400	22.4862	23.0806	78	76.5
4	CNVR_971	23080601	23082600	12	12	12				Loss	2000	23.0806	23.0826	78	76.5
4	CNVR_972	24723001	24734400	8	8	6	2			Loss	11400	24.723	24.7344	78	76.5
4	CNVR_973	24854401	24874200	17	17	5	12			Loss	19800	24.8544	24.8742	78	76.5
4	CNVR_974	25500001	25506800	18	18	18				Loss	6800	25.5	25.5068	78	76.5
4	CNVR_975	25620001	25645800	29	21	23	6			Loss	25800	25.62	25.6458	78	76.5
4	CNVR_976	26275601	26277800	14	14	14				Loss	2200	26.2756	26.2778	78	76.5
4	CNVR_977	26314401	26318800	6	6	6				Loss	4400	26.3144	26.3188	78	76.5
4	CNVR_978	26670401	26674200	26	26	26				Loss	3800	26.6704	26.6742	78	76.5
4	CNVR_979	26674201	27807800	24	17	5		19		Mixed	1133600	26.6742	27.8078	78	76.5
4	CNVR_980	27822801	28145200	6	6			6		Gain	322400	27.8228	28.1452	78	76.5
4	CNVR_981	28197801	28352200	4	4		3	1		Mixed	154400	28.1978	28.3522	78	76.5
4	CNVR_982	28354201	28356000	9	9	9				Loss	1800	28.3542	28.356	78	76.5
4	CNVR_983	28706601	28826800	4	4			4		Gain	120200	28.7066	28.8268	78	76.5
4	CNVR_984	28833201	29020400	18	18	17		1		Mixed	187200	28.8332	29.0204	78	76.5
4	CNVR_985	29283401	29710200	58	30	40	3	15		Mixed	426800	29.2834	29.7102	78	76.5
4	CNVR_986	29710201	29764800	37	26	23	2	12		Mixed	54600	29.7102	29.7648	78	76.5
4	CNVR_987	29765401	29810000	7	7	3	3	1		Mixed	44600	29.7654	29.81	78	76.5
4	CNVR_988	29849601	29861200	30	30	30				Loss	11600	29.8496	29.8612	78	76.5
4	CNVR_989	30063001	30065800	4	4	4				Loss	2800	30.063	30.0658	78	76.5
4	CNVR_990	30071401	30221600	4	4			4		Gain	150200	30.0714	30.2216	78	76.5
4	CNVR_991	31152001	31178400	27	27			1	26	Gain	26400	31.152	31.1784	78	76.5
4	CNVR_992	31237801	31242200	9	9			1	8	Gain	4400	31.2378	31.2422	78	76.5
4	CNVR_993	32380801	32386200	9	9	9				Loss	5400	32.3808	32.3862	78	76.5
4	CNVR_994	32479001	32500400	16	13	11	5			Loss	21400	32.479	32.5004	78	76.5
4	CNVR_995	32506601	32540000	23	22	16	7			Loss	33400	32.5066	32.54	78	76.5
4	CNVR_996	32566201	32749400	23	20	8		13	2	Mixed	183200	32.5662	32.7494	78	76.5
4	CNVR_997	32793601	32798000	14	14	14				Loss	4400	32.7936	32.798	78	76.5
4	CNVR_998	32806601	32846800	12	11	7	4	1		Mixed	40200	32.8066	32.8468	78	76.5
4	CNVR_999	32901001	32993000	35	24	15	20			Loss	92000	32.901	32.993	78	76.5
4	CNVR_1000	33329801	33336200	9	9	8	1			Loss	6400	33.3298	33.3362	78	76.5
4	CNVR_1001	33438401	33441200	6	6	6				Loss	2800	33.4384	33.4412	78	76.5
4	CNVR_1002	33519001	33596000	5	5			5		Gain	77000	33.519	33.596	78	76.5
4	CNVR_1003	33596001	33597800	6	6	6				Loss	1800	33.596	33.5978	78	76.5
4	CNVR_1004	34062801	34203000	32	27	27		5		Mixed	140200	34.0628	34.203	78	76.5
4	CNVR_1005	34366601	37346000	211	29	69	12	130		Mixed	2979400	34.3666	37.346	78	76.5
4	CNVR_1006	37421601	39772800	196	30	75	6	115		Mixed	2351200	37.4216	39.7728	78	76.5
4	CNVR_1007	39781801	43047400	147	29	19	16	112		Mixed	3265600	39.7818	43.0474	78	76.5
4	CNVR_1008	43977801	43979200	4	4	4				Loss	1400	43.9778	43.9792	78	76.5
4	CNVR_1009	44160601	44199600	21	21	9	10	2		Mixed	39000	44.1606	44.1996	78	76.5
4	CNVR_1010	44487401	45408400	26	17	8		18		Mixed	921000	44.4874	45.4084	78	76.5
4	CNVR_1011	46097801	46115600	9	9	2	7			Loss	17800	46.0978	46.1156	78	76.5
4	CNVR_1012	47139401	47179000	4	4			4		Gain	39600	47.1394	47.179	78	76.5
4	CNVR_1013	47380801	47392800	14	14	10	4			Loss	12000	47.3808	47.3928	78	76.5
4	CNVR_1014	47432601	47434800	10	10	10				Loss	2200	47.4326	47.4348	78	76.5
4	CNVR_1015	47636401	47646200	16	16	15	1			Loss	9800	47.6364	47.6462	78	76.5
4	CNVR_1016	47854001	47874400	8	8	3	5			Loss	20400	47.854	47.8744	78	76.5
4	CNVR_1017	48299601	48527600	6	5		2	4		Mixed	228000	48.2996	48.5276	78	76.5
4	CNVR_1018	49069001	49070800	9	9	9				Loss	1800	49.069	49.0708	78	76.5
4	CNVR_1019	49258401	49261400	26	26	26				Loss	3000	49.2584	49.2614	78	76.5
4	CNVR_1020	50063601	50162400	38	19	7	7	8	16	Mixed	98800	50.0636	50.1624	78	76.5
4	CNVR_1021	50675001	51077200	9	8	1		8		Mixed	402200	50.675	51.0772	78	76.5
4	CNVR_1022	51910801	55389800	252	30	94	11	147		Mixed	3479000	51.9108	55.3898	78	76.5
4	CNVR_1023	56648601	56662200	10	10	4	6			Loss	13600	56.6486	56.6622	78	76.5
4	CNVR_1024	56825801	57546000	40	30	30		10		Mixed	720200	56.8258	57.546	78	76.5
4	CNVR_1025	58045601	59372000	111	30	54	4	53		Mixed	1326400	58.0456	59.372	78	76.5
4	CNVR_1026	60032601	60043600	17	17	10	7			Loss	11000	60.0326	60.0436	78	76.5
4	CNVR_1027	60684401	60688600	9	9	9				Loss	4200	60.6844	60.6886	78	76.5
4	CNVR_1028	60725401	60749000	31	30	28	3			Loss	23600	60.7254	60.749	78	76.5
4	CNVR_1029	61191801	61278400	6	6		1	5		Mixed	86600	61.1918	61.2784	78	76.5
4	CNVR_1030	62449401	62457600	9	8	9				Loss	8200	62.4494	62.4576	78	76.5
4	CNVR_1031	62522001	62552600	34	30	34				Loss	30600	62.522	62.5526	78	76.5
4	CNVR_1032	62948001	62958200	18	18	18				Loss	10200	62.948	62.9582	78	76.5
4	CNVR_1033	63175201	63184200	15	15	14	1			Loss	9000	63.1752	63.1842	78	76.5
4	CNVR_1034	63504001	63634200	34	30	30		4		Mixed	130200	63.504	63.6342	78	76.5
4	CNVR_1035	63772201	63810200	7	7			7		Gain	38000	63.7722	63.8102	78	76.5
4	CNVR_1036	64396801	64400800	23	23	23				Loss	4000	64.3968	64.4008	78	76.5
4	CNVR_1037	64517601	64549000	9	9	6	2	1		Mixed	31400	64.5176	64.549	78	76.5
4	CNVR_1038	64927601	64943000	30	30	30				Loss	15400	64.9276	64.943	78	76.5
4	CNVR_1039	65149201	65158400	14	14	14				Loss	9200	65.1492	65.1584	78	76.5
4	CNVR_1040	65246801	65703400	35	14	2	33			Loss	456600	65.2468	65.7034	78	76.5
4	CNVR_1041	67198601	67208000	9	9	8	1			Loss	9400	67.1986	67.208	78	76.5
4	CNVR_1042	68785601	69262000	60	26	8	47	5		Mixed	476400	68.7856	69.262	78	76.5
4	CNVR_1043	70061601	70097000	30	30	30				Loss	35400	70.0616	70.097	78	76.5
4	CNVR_1044	71119801	71134800	12	12	10	2			Loss	15000	71.1198	71.1348	78	76.5
4	CNVR_1045	72383601	74013800	137	30	58	10	69		Mixed	1630200	72.3836	74.0138	78	76.5
4	CNVR_1046	74091001	74310000	45	30	30		15		Mixed	219000	74.091	74.31	78	76.5
4	CNVR_1047	74329401	74337800	25	22	25				Loss	8400	74.3294	74.3378	78	76.5
4	CNVR_1048	74337801	74571800	11	11			11		Gain	234000	74.3378	74.5718	78	76.5
4	CNVR_1049	74845001	75023400	5	5		5			Loss	178400	74.845	75.0234	78	76.5
4	CNVR_1050	75891001	75905000	7	7		7			Loss	14000	75.891	75.905	78	76.5
4	CNVR_1051	76055401	76061000	9	9				9	Gain	5600	76.0554	76.061	78	76.5
4	CNVR_1052	76080801	76300200	35	20		35			Loss	219400	76.0808	76.3002	78	76.5
4	CNVR_1053	76369401	76385200	8	8		8			Loss	15800	76.3694	76.3852	78	76.5
4	CNVR_1054	76441201	76564200	28	23	7	21			Loss	123000	76.4412	76.5642	78	76.5
4	CNVR_1055	76596401	76643200	20	16	2	18			Loss	46800	76.5964	76.6432	78	76.5
4	CNVR_1056	76712201	77238000	142	30	62	80			Loss	525800	76.7122	77.238	78	76.5
4	CNVR_1057	78015801	78032600	6	6			4	2	Gain	16800	78.0158	78.0326	78	76.5
4	CNVR_1058	79448801	79451800	4	4	4				Loss	3000	79.4488	79.4518	78	76.5
4	CNVR_1059	79869401	79877600	8	8	7	1			Loss	8200	79.8694	79.8776	78	76.5
4	CNVR_1060	80430601	80633400	30	29	20	7	3		Mixed	202800	80.4306	80.6334	78	76.5
4	CNVR_1061	80924001	81069000	7	7			7		Gain	145000	80.924	81.069	78	76.5
4	CNVR_1062	81074201	81077400	4	4	4				Loss	3200	81.0742	81.0774	78	76.5
4	CNVR_1063	81726601	81759200	5	5			5		Gain	32600	81.7266	81.7592	78	76.5
4	CNVR_1064	82581601	82621800	30	30	30				Loss	40200	82.5816	82.6218	78	76.5
4	CNVR_1065	82664601	82761200	57	29	29		20	8	Mixed	96600	82.6646	82.7612	78	76.5
4	CNVR_1066	82761201	85353800	197	30	79	5	113		Mixed	2592600	82.7612	85.3538	78	76.5
4	CNVR_1067	86115401	86125200	7	7		7			Loss	9800	86.1154	86.1252	78	76.5
4	CNVR_1068	86340601	86534800	4	4			4		Gain	194200	86.3406	86.5348	78	76.5
4	CNVR_1069	86713401	86779600	12	11		9	3		Mixed	66200	86.7134	86.7796	78	76.5
4	CNVR_1070	87578201	87581400	6	6	6				Loss	3200	87.5782	87.5814	78	76.5
4	CNVR_1071	88141001	88184800	12	11	11		1		Mixed	43800	88.141	88.1848	78	76.5
4	CNVR_1072	88309401	88341000	22	20	11	11			Loss	31600	88.3094	88.341	78	76.5
4	CNVR_1073	88562201	88566000	9	9	9				Loss	3800	88.5622	88.566	78	76.5
4	CNVR_1074	88566001	89458600	25	16			25		Gain	892600	88.566	89.4586	78	76.5
4	CNVR_1075	89458601	89518800	43	30	31		12		Mixed	60200	89.4586	89.5188	78	76.5
4	CNVR_1076	89518801	89908400	113	30	73	10	30		Mixed	389600	89.5188	89.9084	78	76.5
4	CNVR_1077	89908401	89920200	8	8	1	7			Loss	11800	89.9084	89.9202	78	76.5
4	CNVR_1078	89939801	89942400	11	11	11				Loss	2600	89.9398	89.9424	78	76.5
4	CNVR_1079	89942401	90766400	65	26	34		31		Mixed	824000	89.9424	90.7664	78	76.5
4	CNVR_1080	91514201	91527000	4	4	1	3			Loss	12800	91.5142	91.527	78	76.5
4	CNVR_1081	91647601	91670000	11	11	8	2	1		Mixed	22400	91.6476	91.67	78	76.5
4	CNVR_1082	91807801	91854000	4	4		4			Loss	46200	91.8078	91.854	78	76.5
4	CNVR_1083	92190401	92328000	20	13	5	15			Loss	137600	92.1904	92.328	78	76.5
4	CNVR_1084	92357801	92394200	7	6		6	1		Mixed	36400	92.3578	92.3942	78	76.5
4	CNVR_1085	92394201	92413400	4	4		4			Loss	19200	92.3942	92.4134	78	76.5
4	CNVR_1086	92529401	92590200	25	16	9	16			Loss	60800	92.5294	92.5902	78	76.5
4	CNVR_1087	92745801	92960400	49	28	9	39	1		Mixed	214600	92.7458	92.9604	78	76.5
4	CNVR_1088	93002201	93008000	4	4	3	1			Loss	5800	93.0022	93.008	78	76.5
4	CNVR_1089	93568601	93655000	27	26	10	17			Loss	86400	93.5686	93.655	78	76.5
4	CNVR_1090	93925601	93947000	13	13		13			Loss	21400	93.9256	93.947	78	76.5
4	CNVR_1091	94095401	94137800	6	6		6			Loss	42400	94.0954	94.1378	78	76.5
4	CNVR_1092	94276801	94352800	61	30	61				Loss	76000	94.2768	94.3528	78	76.5
4	CNVR_1093	94627001	94658600	10	10		10			Loss	31600	94.627	94.6586	78	76.5
4	CNVR_1094	94842201	94851200	5	5	4	1			Loss	9000	94.8422	94.8512	78	76.5
4	CNVR_1095	95035601	95061800	4	4		4			Loss	26200	95.0356	95.0618	78	76.5
4	CNVR_1096	95268201	95299200	7	7	2	5			Loss	31000	95.2682	95.2992	78	76.5
4	CNVR_1097	95311601	95323600	4	4	1	3			Loss	12000	95.3116	95.3236	78	76.5
4	CNVR_1098	95328201	95363200	4	4		4			Loss	35000	95.3282	95.3632	78	76.5
4	CNVR_1099	96256001	96281200	7	7	1	6			Loss	25200	96.256	96.2812	78	76.5
4	CNVR_1100	96628001	96632000	11	11	11				Loss	4000	96.628	96.632	78	76.5
4	CNVR_1101	96864601	96867200	6	6	6				Loss	2600	96.8646	96.8672	78	76.5
4	CNVR_1102	97069401	97083200	4	4	2	2			Loss	13800	97.0694	97.0832	78	76.5
4	CNVR_1103	97285001	97295800	4	4	3	1			Loss	10800	97.285	97.2958	78	76.5
4	CNVR_1104	98209001	98211000	11	11	11				Loss	2000	98.209	98.211	78	76.5
4	CNVR_1105	98300401	98310000	19	18	18	1			Loss	9600	98.3004	98.31	78	76.5
4	CNVR_1106	98713201	98722600	11	11	11				Loss	9400	98.7132	98.7226	78	76.5
4	CNVR_1107	98798201	98919200	11	8	2	9			Loss	121000	98.7982	98.9192	78	76.5
4	CNVR_1108	98921401	99118000	57	26	15	39	3		Mixed	196600	98.9214	99.118	78	76.5
4	CNVR_1109	99152801	99169600	8	7	1	1	2	4	Mixed	16800	99.1528	99.1696	78	76.5
4	CNVR_1110	99713001	99730200	14	14	8	6			Loss	17200	99.713	99.7302	78	76.5
4	CNVR_1111	100265001	100359800	14	13	3	6	5		Mixed	94800	100.265	100.36	78	76.5
4	CNVR_1112	100359801	100405600	7	7	2		5		Mixed	45800	100.36	100.406	78	76.5
4	CNVR_1113	100428601	100430600	5	5	5				Loss	2000	100.429	100.431	78	76.5
4	CNVR_1114	100484201	100572400	7	7	5	1	1		Mixed	88200	100.484	100.572	78	76.5
4	CNVR_1115	100820801	100836400	6	6			4	2	Gain	15600	100.821	100.836	78	76.5
4	CNVR_1116	102061201	102072000	19	19	12	7			Loss	10800	102.061	102.072	78	76.5
4	CNVR_1117	103043601	103056600	6	6	4	2			Loss	13000	103.044	103.057	78	76.5
4	CNVR_1118	103990001	104014800	6	6		6			Loss	24800	103.99	104.015	78	76.5
4	CNVR_1119	104015001	104151800	5	5			5		Gain	136800	104.015	104.152	78	76.5
4	CNVR_1120	104311601	104317600	9	9	9				Loss	6000	104.312	104.318	78	76.5
4	CNVR_1121	104568801	104576800	12	12	11	1			Loss	8000	104.569	104.577	78	76.5
4	CNVR_1122	105146601	105310600	77	27	11	4	60	2	Mixed	164000	105.147	105.311	78	76.5
4	CNVR_1123	105467401	105494000	4	4		4			Loss	26600	105.467	105.494	78	76.5
4	CNVR_1124	105568801	105693400	215	30	120	5	8	82	Mixed	124600	105.569	105.693	78	76.5
4	CNVR_1125	105805001	105998200	154	30	99	51	4		Mixed	193200	105.805	105.998	78	76.5
4	CNVR_1126	106053801	106111400	13	12	1	12			Loss	57600	106.054	106.111	78	76.5
4	CNVR_1127	106158801	106279200	19	15	3	16			Loss	120400	106.159	106.279	78	76.5
4	CNVR_1128	106587601	106592400	13	13	13				Loss	4800	106.588	106.592	78	76.5
4	CNVR_1129	106735801	106769400	17	14	4	12	1		Mixed	33600	106.736	106.769	78	76.5
4	CNVR_1130	106769401	106809000	27	27	7	20			Loss	39600	106.769	106.809	78	76.5
4	CNVR_1131	107009401	107033400	6	5		5	1		Mixed	24000	107.009	107.033	78	76.5
4	CNVR_1132	107130001	107194400	34	30	30		4		Mixed	64400	107.13	107.194	78	76.5
4	CNVR_1133	107273801	107297800	8	8			5	3	Gain	24000	107.274	107.298	78	76.5
4	CNVR_1134	107352201	107354600	13	13	13				Loss	2400	107.352	107.355	78	76.5
4	CNVR_1135	107406601	107458200	36	27	19	16		1	Mixed	51600	107.407	107.458	78	76.5
4	CNVR_1136	107460801	107616400	20	15	8	7	5		Mixed	155600	107.461	107.616	78	76.5
4	CNVR_1137	107618001	107633600	5	5	2	3			Loss	15600	107.618	107.634	78	76.5
4	CNVR_1138	107658401	107683200	9	9		9			Loss	24800	107.658	107.683	78	76.5
4	CNVR_1139	108260201	108313600	31	30	30		1		Mixed	53400	108.26	108.314	78	76.5
4	CNVR_1140	108651401	108656400	4	4	4				Loss	5000	108.651	108.656	78	76.5
4	CNVR_1141	108721401	109492000	118	30	75	2	41		Mixed	770600	108.721	109.492	78	76.5
4	CNVR_1142	110487001	110538400	52	30	49		3		Mixed	51400	110.487	110.538	78	76.5
4	CNVR_1143	111997001	112038600	13	13		13			Loss	41600	111.997	112.039	78	76.5
4	CNVR_1144	112175801	112218400	22	20	3	19			Loss	42600	112.176	112.218	78	76.5
4	CNVR_1145	112257001	112327600	19	13	3	16			Loss	70600	112.257	112.328	78	76.5
4	CNVR_1146	112422001	112463600	11	10	3	8			Loss	41600	112.422	112.464	78	76.5
4	CNVR_1147	112484601	112511600	10	9	2	8			Loss	27000	112.485	112.512	78	76.5
4	CNVR_1148	112562601	112678000	54	30	31	23			Loss	115400	112.563	112.678	78	76.5
4	CNVR_1149	112702601	112725200	22	22	3	19			Loss	22600	112.703	112.725	78	76.5
4	CNVR_1150	112734601	112955600	121	29	22	43	28	28	Mixed	221000	112.735	112.956	78	76.5
4	CNVR_1151	112964401	113036800	15	15	3	4	7	1	Mixed	72400	112.964	113.037	78	76.5
4	CNVR_1152	113060401	113343800	182	28	11	11	14	146	Mixed	283400	113.06	113.344	78	76.5
4	CNVR_1153	113394601	113417200	6	6	1	5			Loss	22600	113.395	113.417	78	76.5
4	CNVR_1154	113437601	113446600	4	4	4				Loss	9000	113.438	113.447	78	76.5
4	CNVR_1155	113503401	114005600	139	29	45	94			Loss	502200	113.503	114.006	78	76.5
4	CNVR_1156	114182601	114437600	69	30	46	23			Loss	255000	114.183	114.438	78	76.5
4	CNVR_1157	114577001	114641000	29	22	9	20			Loss	64000	114.577	114.641	78	76.5
4	CNVR_1158	114850801	114854600	14	14	14				Loss	3800	114.851	114.855	78	76.5
4	CNVR_1159	114919801	114934400	4	4		4			Loss	14600	114.92	114.934	78	76.5
4	CNVR_1160	115183801	115219400	4	4	1	3			Loss	35600	115.184	115.219	78	76.5
4	CNVR_1161	115382601	115393000	7	7	7				Loss	10400	115.383	115.393	78	76.5
4	CNVR_1162	115694201	115702000	8	8	8				Loss	7800	115.694	115.702	78	76.5
4	CNVR_1163	115725801	115736000	10	10	10				Loss	10200	115.726	115.736	78	76.5
4	CNVR_1164	115777401	115842800	9	9	8		1		Mixed	65400	115.777	115.843	78	76.5
4	CNVR_1165	115937401	115954800	4	4	3	1			Loss	17400	115.937	115.955	78	76.5
4	CNVR_1166	116111001	116118000	6	6	5	1			Loss	7000	116.111	116.118	78	76.5
4	CNVR_1167	116186201	116189200	5	5	5				Loss	3000	116.186	116.189	78	76.5
4	CNVR_1168	116639201	117358600	165	27	29	136			Loss	719400	116.639	117.359	78	76.5
4	CNVR_1169	117422801	118170400	206	30	88	118			Loss	747600	117.423	118.17	78	76.5
4	CNVR_1170	118313801	119460400	340	30	106	234			Loss	1146600	118.314	119.46	78	76.5
4	CNVR_1171	119523201	119700000	81	28	24	57			Loss	176800	119.523	119.7	78	76.5
4	CNVR_1172	119842001	120000800	39	30	39				Loss	158800	119.842	120.001	78	76.5
5	CNVR_1173	1	386000	67	30	40	25	2		Mixed	386000	1e-06	0.386	75	73.5
5	CNVR_1174	731601	750800	33	30	33				Loss	19200	0.731601	0.7508	75	73.5
5	CNVR_1175	918401	920400	4	4	4				Loss	2000	0.918401	0.9204	75	73.5
5	CNVR_1176	1046801	1058200	20	20	19	1			Loss	11400	1.0468	1.0582	75	73.5
5	CNVR_1177	1919801	1937200	5	4	3		2		Mixed	17400	1.9198	1.9372	75	73.5
5	CNVR_1178	2210401	2212600	11	11	11				Loss	2200	2.2104	2.2126	75	73.5
5	CNVR_1179	2431401	2461000	27	26	26		1		Mixed	29600	2.4314	2.461	75	73.5
5	CNVR_1180	2552001	2806000	19	16	10	1	8		Mixed	254000	2.552	2.806	75	73.5
5	CNVR_1181	2925201	3392200	89	30	61	1	27		Mixed	467000	2.9252	3.3922	75	73.5
5	CNVR_1182	3421401	3445400	4	4	2	1	1		Mixed	24000	3.4214	3.4454	75	73.5
5	CNVR_1183	3445401	3774200	14	12	5		9		Mixed	328800	3.4454	3.7742	75	73.5
5	CNVR_1184	3775401	3988000	26	24	22		4		Mixed	212600	3.7754	3.988	75	73.5
5	CNVR_1185	4075001	4273600	32	19	21	1	10		Mixed	198600	4.075	4.2736	75	73.5
5	CNVR_1186	4452801	4631400	4	4			4		Gain	178600	4.4528	4.6314	75	73.5
5	CNVR_1187	4905801	4915800	12	12	8	4			Loss	10000	4.9058	4.9158	75	73.5
5	CNVR_1188	6136201	6166200	5	5	4		1		Mixed	30000	6.1362	6.1662	75	73.5
5	CNVR_1189	6414601	6418000	10	10	10				Loss	3400	6.4146	6.418	75	73.5
5	CNVR_1190	8052201	8932600	60	27	32		28		Mixed	880400	8.0522	8.9326	75	73.5
5	CNVR_1191	9117001	9153000	5	5			5		Gain	36000	9.117	9.153	75	73.5
5	CNVR_1192	9604001	9615400	30	30	30				Loss	11400	9.604	9.6154	75	73.5
5	CNVR_1193	9641201	9644400	8	8	8				Loss	3200	9.6412	9.6444	75	73.5
5	CNVR_1194	9798401	9949800	4	4			4		Gain	151400	9.7984	9.9498	75	73.5
5	CNVR_1195	10513601	10540400	4	4			4		Gain	26800	10.5136	10.5404	75	73.5
5	CNVR_1196	10653001	10661400	29	29	29				Loss	8400	10.653	10.6614	75	73.5
5	CNVR_1197	10840401	11548000	49	24	20	2	27		Mixed	707600	10.8404	11.548	75	73.5
5	CNVR_1198	11570801	11817800	40	30	30		10		Mixed	247000	11.5708	11.8178	75	73.5
5	CNVR_1199	12490601	12518400	31	30	30		1		Mixed	27800	12.4906	12.5184	75	73.5
5	CNVR_1200	12642601	12696800	20	19	19		1		Mixed	54200	12.6426	12.6968	75	73.5
5	CNVR_1201	12720401	12722800	30	30	30				Loss	2400	12.7204	12.7228	75	73.5
5	CNVR_1202	12722801	14547000	120	30	70	2	48		Mixed	1824200	12.7228	14.547	75	73.5
5	CNVR_1203	14915001	15649200	28	18	3	6	19		Mixed	734200	14.915	15.6492	75	73.5
5	CNVR_1204	15654601	15810800	96	30	62	14	20		Mixed	156200	15.6546	15.8108	75	73.5
5	CNVR_1205	15822601	15915600	39	28	26	1	12		Mixed	93000	15.8226	15.9156	75	73.5
5	CNVR_1206	15916601	16751600	64	27	27		37		Mixed	835000	15.9166	16.7516	75	73.5
5	CNVR_1207	16752601	17442200	120	30	59	8	53		Mixed	689600	16.7526	17.4422	75	73.5
5	CNVR_1208	17504801	18049800	67	29	33	12	22		Mixed	545000	17.5048	18.0498	75	73.5
5	CNVR_1209	18359001	18671000	60	30	45	9	6		Mixed	312000	18.359	18.671	75	73.5
5	CNVR_1210	19604401	19609000	14	14	14				Loss	4600	19.6044	19.609	75	73.5
5	CNVR_1211	20076401	20648400	54	30	43		11		Mixed	572000	20.0764	20.6484	75	73.5
5	CNVR_1212	20648401	20651800	8	8	8				Loss	3400	20.6484	20.6518	75	73.5
5	CNVR_1213	20836201	21367600	53	30	46	1	6		Mixed	531400	20.8362	21.3676	75	73.5
5	CNVR_1214	22470601	22474600	30	30	30				Loss	4000	22.4706	22.4746	75	73.5
5	CNVR_1215	23359001	23375800	13	13	10	3			Loss	16800	23.359	23.3758	75	73.5
5	CNVR_1216	23426801	23434000	22	22	22				Loss	7200	23.4268	23.434	75	73.5
5	CNVR_1217	23913001	23921000	4	4	3	1			Loss	8000	23.913	23.921	75	73.5
5	CNVR_1218	24153601	24167600	29	29	27	2			Loss	14000	24.1536	24.1676	75	73.5
5	CNVR_1219	24716801	24741800	8	8			8		Gain	25000	24.7168	24.7418	75	73.5
5	CNVR_1220	25243801	25266800	11	11		11			Loss	23000	25.2438	25.2668	75	73.5
5	CNVR_1221	25272201	25294200	19	19	16	3			Loss	22000	25.2722	25.2942	75	73.5
5	CNVR_1222	25474401	25601800	22	20		21	1		Mixed	127400	25.4744	25.6018	75	73.5
5	CNVR_1223	25646601	25736200	28	25	1	27			Loss	89600	25.6466	25.7362	75	73.5
5	CNVR_1224	25765601	25787400	5	5		5			Loss	21800	25.7656	25.7874	75	73.5
5	CNVR_1225	25814801	26105800	38	23	4	34			Loss	291000	25.8148	26.1058	75	73.5
5	CNVR_1226	26289601	26319800	19	19		19			Loss	30200	26.2896	26.3198	75	73.5
5	CNVR_1227	26327401	26347400	4	4		4			Loss	20000	26.3274	26.3474	75	73.5
5	CNVR_1228	26508401	26552800	22	21		22			Loss	44400	26.5084	26.5528	75	73.5
5	CNVR_1229	26675201	26925400	45	20	15	30			Loss	250200	26.6752	26.9254	75	73.5
5	CNVR_1230	27020601	27151600	11	8	1	10			Loss	131000	27.0206	27.1516	75	73.5
5	CNVR_1231	27180601	27377400	4	4	1	3			Loss	196800	27.1806	27.3774	75	73.5
5	CNVR_1232	27624001	28100400	90	30	34	56			Loss	476400	27.624	28.1004	75	73.5
5	CNVR_1233	28830601	28836600	29	29	29				Loss	6000	28.8306	28.8366	75	73.5
5	CNVR_1234	29032201	29036600	7	7	7				Loss	4400	29.0322	29.0366	75	73.5
5	CNVR_1235	29532001	29539800	7	7	6	1			Loss	7800	29.532	29.5398	75	73.5
5	CNVR_1236	29778201	29865200	22	19		22			Loss	87000	29.7782	29.8652	75	73.5
5	CNVR_1237	29890001	30024000	40	20	3	37			Loss	134000	29.89	30.024	75	73.5
5	CNVR_1238	30061001	30101200	20	20		20			Loss	40200	30.061	30.1012	75	73.5
5	CNVR_1239	30162001	30301200	52	27	7	45			Loss	139200	30.162	30.3012	75	73.5
5	CNVR_1240	30468001	30581200	59	30	40	19			Loss	113200	30.468	30.5812	75	73.5
5	CNVR_1241	30698401	31019200	89	27	14	75			Loss	320800	30.6984	31.0192	75	73.5
5	CNVR_1242	31245201	31256800	8	8	5	3			Loss	11600	31.2452	31.2568	75	73.5
5	CNVR_1243	31285401	31305000	17	16	9	8			Loss	19600	31.2854	31.305	75	73.5
5	CNVR_1244	31333001	31373000	19	11	12	6	1		Mixed	40000	31.333	31.373	75	73.5
5	CNVR_1245	31466801	31476600	8	8	7	1			Loss	9800	31.4668	31.4766	75	73.5
5	CNVR_1246	31567401	31580800	36	30	36				Loss	13400	31.5674	31.5808	75	73.5
5	CNVR_1247	31754601	31757200	6	6	6				Loss	2600	31.7546	31.7572	75	73.5
5	CNVR_1248	31820201	31864800	7	6	2	4	1		Mixed	44600	31.8202	31.8648	75	73.5
5	CNVR_1249	31866801	31877200	30	30	30				Loss	10400	31.8668	31.8772	75	73.5
5	CNVR_1250	31949201	31968200	12	12	10	2			Loss	19000	31.9492	31.9682	75	73.5
5	CNVR_1251	32093001	32100400	8	8	5	3			Loss	7400	32.093	32.1004	75	73.5
5	CNVR_1252	32244801	32592800	67	27	12	55			Loss	348000	32.2448	32.5928	75	73.5
5	CNVR_1253	33007201	33010400	16	16	16				Loss	3200	33.0072	33.0104	75	73.5
5	CNVR_1254	33886001	33896000	30	30	30				Loss	10000	33.886	33.896	75	73.5
5	CNVR_1255	34496001	34519200	4	4	3		1		Mixed	23200	34.496	34.5192	75	73.5
5	CNVR_1256	35477201	35598200	31	29	29		2		Mixed	121000	35.4772	35.5982	75	73.5
5	CNVR_1257	35622401	35675400	4	4	1	2	1		Mixed	53000	35.6224	35.6754	75	73.5
5	CNVR_1258	35675401	35965600	34	26	30	1	3		Mixed	290200	35.6754	35.9656	75	73.5
5	CNVR_1259	35976401	35980200	9	9	9				Loss	3800	35.9764	35.9802	75	73.5
5	CNVR_1260	36624001	36628200	10	10	10				Loss	4200	36.624	36.6282	75	73.5
5	CNVR_1261	37239801	37383000	20	18	14		6		Mixed	143200	37.2398	37.383	75	73.5
5	CNVR_1262	37828401	37836200	25	25	25				Loss	7800	37.8284	37.8362	75	73.5
5	CNVR_1263	38302201	38305600	4	4	4				Loss	3400	38.3022	38.3056	75	73.5
5	CNVR_1264	39031801	39062000	14	13	6	7	1		Mixed	30200	39.0318	39.062	75	73.5
5	CNVR_1265	39187001	40200000	32	18	12	1	19		Mixed	1013000	39.187	40.2	75	73.5
5	CNVR_1266	40212201	40364200	16	16	15		1		Mixed	152000	40.2122	40.3642	75	73.5
5	CNVR_1267	40366001	40477600	10	8			10		Gain	111600	40.366	40.4776	75	73.5
5	CNVR_1268	40486401	40812400	5	5	1		4		Mixed	326000	40.4864	40.8124	75	73.5
5	CNVR_1269	40958801	41702800	195	30	156	8	31		Mixed	744000	40.9588	41.7028	75	73.5
5	CNVR_1270	41987201	42027600	30	28	28	2			Loss	40400	41.9872	42.0276	75	73.5
5	CNVR_1271	42054801	42119000	30	26	20	4	6		Mixed	64200	42.0548	42.119	75	73.5
5	CNVR_1272	42127601	42155000	13	13	11		2		Mixed	27400	42.1276	42.155	75	73.5
5	CNVR_1273	42235201	42501800	45	29	32	5	8		Mixed	266600	42.2352	42.5018	75	73.5
5	CNVR_1274	43121801	43324000	16	15	13		3		Mixed	202200	43.1218	43.324	75	73.5
5	CNVR_1275	44080801	44116200	13	11	7	3	3		Mixed	35400	44.0808	44.1162	75	73.5
5	CNVR_1276	44175801	44228400	56	28	27	5	1	23	Mixed	52600	44.1758	44.2284	75	73.5
5	CNVR_1277	44228401	44324600	54	29	47	6	1		Mixed	96200	44.2284	44.3246	75	73.5
5	CNVR_1278	44432601	44479200	42	27	28	9	5		Mixed	46600	44.4326	44.4792	75	73.5
5	CNVR_1279	44510601	44513600	19	19	19				Loss	3000	44.5106	44.5136	75	73.5
5	CNVR_1280	44910601	44923200	30	30	30				Loss	12600	44.9106	44.9232	75	73.5
5	CNVR_1281	45771801	45845400	32	30	30		2		Mixed	73600	45.7718	45.8454	75	73.5
5	CNVR_1282	46130201	46142000	4	4	3		1		Mixed	11800	46.1302	46.142	75	73.5
5	CNVR_1283	46358801	46375600	16	16	11	5			Loss	16800	46.3588	46.3756	75	73.5
5	CNVR_1284	47807601	47846200	35	30	28	1	1	5	Mixed	38600	47.8076	47.8462	75	73.5
5	CNVR_1285	48511601	48578600	27	26			2	25	Gain	67000	48.5116	48.5786	75	73.5
5	CNVR_1286	49973201	50060800	6	4			6		Gain	87600	49.9732	50.0608	75	73.5
5	CNVR_1287	50060801	50063200	4	4	4				Loss	2400	50.0608	50.0632	75	73.5
5	CNVR_1288	50064201	50127600	13	12	4	8	1		Mixed	63400	50.0642	50.1276	75	73.5
5	CNVR_1289	50227601	50245600	19	19	15	4			Loss	18000	50.2276	50.2456	75	73.5
5	CNVR_1290	50466001	50489600	23	23	20	3			Loss	23600	50.466	50.4896	75	73.5
5	CNVR_1291	50962401	52809000	118	30	60	10	48		Mixed	1846600	50.9624	52.809	75	73.5
5	CNVR_1292	52813001	54342200	122	30	48	15	59		Mixed	1529200	52.813	54.3422	75	73.5
5	CNVR_1293	55580201	55751800	21	14	4	17			Loss	171600	55.5802	55.7518	75	73.5
5	CNVR_1294	55817401	55825200	8	8	5	3			Loss	7800	55.8174	55.8252	75	73.5
5	CNVR_1295	55853001	56033400	41	21	2	39			Loss	180400	55.853	56.0334	75	73.5
5	CNVR_1296	56180201	56444800	53	29	8	45			Loss	264600	56.1802	56.4448	75	73.5
5	CNVR_1297	56567801	56599600	25	16	16	9			Loss	31800	56.5678	56.5996	75	73.5
5	CNVR_1298	56966201	56980600	30	30	30				Loss	14400	56.9662	56.9806	75	73.5
5	CNVR_1299	57061401	57105000	29	27	10	19			Loss	43600	57.0614	57.105	75	73.5
5	CNVR_1300	57139001	57171800	11	11		11			Loss	32800	57.139	57.1718	75	73.5
5	CNVR_1301	57229801	57241400	5	5	1	4			Loss	11600	57.2298	57.2414	75	73.5
5	CNVR_1302	57289401	57327400	6	6		6			Loss	38000	57.2894	57.3274	75	73.5
5	CNVR_1303	57423401	57473400	6	6	1	4	1		Mixed	50000	57.4234	57.4734	75	73.5
5	CNVR_1304	57502001	57592000	23	17		22	1		Mixed	90000	57.502	57.592	75	73.5
5	CNVR_1305	57627401	59374200	499	30	162	97	219	21	Mixed	1746800	57.6274	59.3742	75	73.5
5	CNVR_1306	59395401	59691000	85	30	46	6	33		Mixed	295600	59.3954	59.691	75	73.5
5	CNVR_1307	59691001	59833000	87	30	59		24	4	Mixed	142000	59.691	59.833	75	73.5
5	CNVR_1308	60911401	60921400	21	21	21				Loss	10000	60.9114	60.9214	75	73.5
5	CNVR_1309	60971001	61020400	31	30	30		1		Mixed	49400	60.971	61.0204	75	73.5
5	CNVR_1310	62519801	62526000	30	30	30				Loss	6200	62.5198	62.526	75	73.5
5	CNVR_1311	62648601	62652400	14	14	14				Loss	3800	62.6486	62.6524	75	73.5
5	CNVR_1312	63100601	63103800	13	13	13				Loss	3200	63.1006	63.1038	75	73.5
5	CNVR_1313	63125201	63129600	6	6	6				Loss	4400	63.1252	63.1296	75	73.5
5	CNVR_1314	63129601	63168200	5	5	1		4		Mixed	38600	63.1296	63.1682	75	73.5
5	CNVR_1315	63294401	63908400	62	28	28	4	30		Mixed	614000	63.2944	63.9084	75	73.5
5	CNVR_1316	63910601	63968800	5	5			5		Gain	58200	63.9106	63.9688	75	73.5
5	CNVR_1317	63969801	64239200	6	6		1	5		Mixed	269400	63.9698	64.2392	75	73.5
5	CNVR_1318	64633601	64635800	10	10	10				Loss	2200	64.6336	64.6358	75	73.5
5	CNVR_1319	64709801	64723400	30	30	29	1			Loss	13600	64.7098	64.7234	75	73.5
5	CNVR_1320	65157801	65168400	29	29	29				Loss	10600	65.1578	65.1684	75	73.5
5	CNVR_1321	65517801	65546800	6	6			6		Gain	29000	65.5178	65.5468	75	73.5
5	CNVR_1322	66303601	66308400	29	29	29				Loss	4800	66.3036	66.3084	75	73.5
5	CNVR_1323	66719601	66743600	14	14	1	13			Loss	24000	66.7196	66.7436	75	73.5
5	CNVR_1324	67852201	67870400	9	9				9	Gain	18200	67.8522	67.8704	75	73.5
5	CNVR_1325	68612401	68623400	22	22	21	1			Loss	11000	68.6124	68.6234	75	73.5
5	CNVR_1326	68884201	68906400	12	12	7	5			Loss	22200	68.8842	68.9064	75	73.5
5	CNVR_1327	69658601	69660400	8	8	8				Loss	1800	69.6586	69.6604	75	73.5
5	CNVR_1328	69872201	69887600	12	12	6	6			Loss	15400	69.8722	69.8876	75	73.5
5	CNVR_1329	70573401	70581600	7	7	6	1			Loss	8200	70.5734	70.5816	75	73.5
5	CNVR_1330	71228201	71242800	27	27	26	1			Loss	14600	71.2282	71.2428	75	73.5
5	CNVR_1331	72413801	72419800	5	5	5				Loss	6000	72.4138	72.4198	75	73.5
5	CNVR_1332	73546601	73667000	27	19	3	24			Loss	120400	73.5466	73.667	75	73.5
5	CNVR_1333	74277201	74304400	12	11		1	8	3	Mixed	27200	74.2772	74.3044	75	73.5
5	CNVR_1334	74304401	74343200	24	20			21	3	Gain	38800	74.3044	74.3432	75	73.5
5	CNVR_1335	74361401	74412800	9	7	3	6			Loss	51400	74.3614	74.4128	75	73.5
5	CNVR_1336	74469401	74512200	5	5		1	2	2	Mixed	42800	74.4694	74.5122	75	73.5
5	CNVR_1337	74622801	74647400	10	9	3	7			Loss	24600	74.6228	74.6474	75	73.5
5	CNVR_1338	74705201	74807000	11	9		11			Loss	101800	74.7052	74.807	75	73.5
5	CNVR_1339	75356201	75382800	14	14	1	13			Loss	26600	75.3562	75.3828	75	73.5
5	CNVR_1340	75388801	75940800	93	24	4	89			Loss	552000	75.3888	75.9408	75	73.5
5	CNVR_1341	76048201	76103600	35	25	9	25	1		Mixed	55400	76.0482	76.1036	75	73.5
5	CNVR_1342	76206001	76493600	42	29	29		13		Mixed	287600	76.206	76.4936	75	73.5
5	CNVR_1343	76510801	77185800	77	30	48	8	21		Mixed	675000	76.5108	77.1858	75	73.5
5	CNVR_1344	77271001	77501600	4	4			4		Gain	230600	77.271	77.5016	75	73.5
5	CNVR_1345	77515801	77686400	11	8	5		6		Mixed	170600	77.5158	77.6864	75	73.5
5	CNVR_1346	77757801	77787200	14	12	10		4		Mixed	29400	77.7578	77.7872	75	73.5
5	CNVR_1347	78188201	78207000	5	5		5			Loss	18800	78.1882	78.207	75	73.5
5	CNVR_1348	78515001	78518400	9	9	9				Loss	3400	78.515	78.5184	75	73.5
5	CNVR_1349	78758601	78780600	49	30	47	2			Loss	22000	78.7586	78.7806	75	73.5
5	CNVR_1350	79049001	79088000	6	6			6		Gain	39000	79.049	79.088	75	73.5
5	CNVR_1351	79093601	79125200	44	30	44				Loss	31600	79.0936	79.1252	75	73.5
5	CNVR_1352	79180601	79183400	17	17	17				Loss	2800	79.1806	79.1834	75	73.5
5	CNVR_1353	79388601	79489000	10	8	2		8		Mixed	100400	79.3886	79.489	75	73.5
5	CNVR_1354	79495801	79520400	5	5	1		4		Mixed	24600	79.4958	79.5204	75	73.5
5	CNVR_1355	79520401	79554200	30	30	30				Loss	33800	79.5204	79.5542	75	73.5
5	CNVR_1356	79681201	79684200	11	11	11				Loss	3000	79.6812	79.6842	75	73.5
5	CNVR_1357	80859201	80905600	19	15	14	1	4		Mixed	46400	80.8592	80.9056	75	73.5
5	CNVR_1358	80905801	80914200	6	6	6				Loss	8400	80.9058	80.9142	75	73.5
5	CNVR_1359	81005001	81046800	6	6			6		Gain	41800	81.005	81.0468	75	73.5
5	CNVR_1360	81047601	81779000	9	6			9		Gain	731400	81.0476	81.779	75	73.5
5	CNVR_1361	81912201	81950800	33	30	32		1		Mixed	38600	81.9122	81.9508	75	73.5
5	CNVR_1362	82218001	82220000	22	22	22				Loss	2000	82.218	82.22	75	73.5
5	CNVR_1363	83463201	83465400	22	22	22				Loss	2200	83.4632	83.4654	75	73.5
5	CNVR_1364	83814401	83822800	15	15	15				Loss	8400	83.8144	83.8228	75	73.5
5	CNVR_1365	84904601	84906200	7	7	7				Loss	1600	84.9046	84.9062	75	73.5
5	CNVR_1366	85041601	85043800	7	7	7				Loss	2200	85.0416	85.0438	75	73.5
5	CNVR_1367	85316801	85321000	27	27	27				Loss	4200	85.3168	85.321	75	73.5
5	CNVR_1368	85380001	85403200	30	30	30				Loss	23200	85.38	85.4032	75	73.5
5	CNVR_1369	85801001	86905400	59	28	34	3	22		Mixed	1104400	85.801	86.9054	75	73.5
5	CNVR_1370	88174601	88176400	6	6	6				Loss	1800	88.1746	88.1764	75	73.5
5	CNVR_1371	89600801	89602200	5	5	5				Loss	1400	89.6008	89.6022	75	73.5
5	CNVR_1372	89607601	89663600	22	17	17		5		Mixed	56000	89.6076	89.6636	75	73.5
5	CNVR_1373	90014201	90183800	41	30	30		11		Mixed	169600	90.0142	90.1838	75	73.5
5	CNVR_1374	91091401	91109600	30	29	24	6			Loss	18200	91.0914	91.1096	75	73.5
5	CNVR_1375	91124401	91126400	14	14	14				Loss	2000	91.1244	91.1264	75	73.5
5	CNVR_1376	91274201	91277200	7	7	7				Loss	3000	91.2742	91.2772	75	73.5
5	CNVR_1377	91487401	91489400	9	9	9				Loss	2000	91.4874	91.4894	75	73.5
5	CNVR_1378	91610801	91991400	8	8	1		7		Mixed	380600	91.6108	91.9914	75	73.5
5	CNVR_1379	91991401	91994200	28	28	28				Loss	2800	91.9914	91.9942	75	73.5
5	CNVR_1380	92136001	92176400	17	17	15		2		Mixed	40400	92.136	92.1764	75	73.5
5	CNVR_1381	92176801	92178800	13	13	13				Loss	2000	92.1768	92.1788	75	73.5
5	CNVR_1382	92179401	93267600	55	27	22	3	29	1	Mixed	1088200	92.1794	93.2676	75	73.5
5	CNVR_1383	93271001	93470200	10	8	5	1	4		Mixed	199200	93.271	93.4702	75	73.5
5	CNVR_1384	93658801	93660200	5	5	5				Loss	1400	93.6588	93.6602	75	73.5
5	CNVR_1385	95141001	95157800	5	5			5		Gain	16800	95.141	95.1578	75	73.5
5	CNVR_1386	95316801	95339400	28	27	27		1		Mixed	22600	95.3168	95.3394	75	73.5
5	CNVR_1387	95364801	95486000	4	4			4		Gain	121200	95.3648	95.486	75	73.5
5	CNVR_1388	97097601	97114200	8	8	4	4			Loss	16600	97.0976	97.1142	75	73.5
5	CNVR_1389	98326801	98329600	4	4	4				Loss	2800	98.3268	98.3296	75	73.5
5	CNVR_1390	98472401	98494000	5	5		5			Loss	21600	98.4724	98.494	75	73.5
5	CNVR_1391	98519801	98726000	72	30	57	9	6		Mixed	206200	98.5198	98.726	75	73.5
5	CNVR_1392	98992601	99890400	309	30	213	19	55	22	Mixed	897800	98.9926	99.8904	75	73.5
5	CNVR_1393	100135001	100343000	57	29		3	20	34	Mixed	208000	100.135	100.343	75	73.5
5	CNVR_1394	100558401	100569600	31	30	31				Loss	11200	100.558	100.57	75	73.5
5	CNVR_1395	101542801	101564400	9	9		9			Loss	21600	101.543	101.564	75	73.5
5	CNVR_1396	101657001	101658600	4	4	4				Loss	1600	101.657	101.659	75	73.5
5	CNVR_1397	101827801	102225400	178	30	111	41	23	3	Mixed	397600	101.828	102.225	75	73.5
5	CNVR_1398	102271601	102280000	14	14	14				Loss	8400	102.272	102.28	75	73.5
5	CNVR_1399	102308401	102467000	26	25	14	12			Loss	158600	102.308	102.467	75	73.5
5	CNVR_1400	102508201	102518000	9	9	7	2			Loss	9800	102.508	102.518	75	73.5
5	CNVR_1401	102531801	102539600	12	12	11	1			Loss	7800	102.532	102.54	75	73.5
5	CNVR_1402	102628401	103100800	298	30	93	10	101	94	Mixed	472400	102.628	103.101	75	73.5
5	CNVR_1403	103203401	103355200	38	26	11	25	2		Mixed	151800	103.203	103.355	75	73.5
5	CNVR_1404	103470201	103943400	136	29	23	113			Loss	473200	103.47	103.943	75	73.5
5	CNVR_1405	103974201	104074200	26	20	2	24			Loss	100000	103.974	104.074	75	73.5
5	CNVR_1406	104095001	104188000	8	6	2	6			Loss	93000	104.095	104.188	75	73.5
5	CNVR_1407	104216601	104466400	12	10		12			Loss	249800	104.217	104.466	75	73.5
5	CNVR_1408	104809201	104829400	9	9	4	5			Loss	20200	104.809	104.829	75	73.5
5	CNVR_1409	105116401	105150800	6	6		6			Loss	34400	105.116	105.151	75	73.5
5	CNVR_1410	105261801	105281800	11	11	3	8			Loss	20000	105.262	105.282	75	73.5
5	CNVR_1411	105317601	105387800	4	4	1	3			Loss	70200	105.318	105.388	75	73.5
5	CNVR_1412	105746601	105793000	29	29	17	12			Loss	46400	105.747	105.793	75	73.5
5	CNVR_1413	105803801	105823400	4	4		4			Loss	19600	105.804	105.823	75	73.5
5	CNVR_1414	105860801	105905800	7	6	1	6			Loss	45000	105.861	105.906	75	73.5
5	CNVR_1415	105910001	105919600	7	7	1	6			Loss	9600	105.91	105.92	75	73.5
5	CNVR_1416	106164601	107260000	161	29	17	144			Loss	1095400	106.165	107.26	75	73.5
5	CNVR_1417	107397201	107581400	36	25	11	23	2		Mixed	184200	107.397	107.581	75	73.5
5	CNVR_1418	107680201	107730400	10	10		7	3		Mixed	50200	107.68	107.73	75	73.5
5	CNVR_1419	108008001	108939200	164	28	22	142			Loss	931200	108.008	108.939	75	73.5
5	CNVR_1420	109040401	109069400	20	19		20			Loss	29000	109.04	109.069	75	73.5
5	CNVR_1421	109118401	110157800	212	28	29	183			Loss	1039400	109.118	110.158	75	73.5
5	CNVR_1422	110258801	110477000	39	24	3	36			Loss	218200	110.259	110.477	75	73.5
5	CNVR_1423	110504801	111153400	137	29	15	122			Loss	648600	110.505	111.153	75	73.5
5	CNVR_1424	111218601	111231400	30	30	30				Loss	12800	111.219	111.231	75	73.5
5	CNVR_1425	111269001	111415600	16	9		16			Loss	146600	111.269	111.416	75	73.5
5	CNVR_1426	111725401	111777000	30	30	20	10			Loss	51600	111.725	111.777	75	73.5
5	CNVR_1427	111971001	112020600	7	7	1	6			Loss	49600	111.971	112.021	75	73.5
5	CNVR_1428	112358801	112691200	97	27	16	81			Loss	332400	112.359	112.691	75	73.5
5	CNVR_1429	112866601	112984800	35	26	9	26			Loss	118200	112.867	112.985	75	73.5
5	CNVR_1430	113021001	116125600	635	30	164	469	2		Mixed	3104600	113.021	116.126	75	73.5
5	CNVR_1431	116148001	116181400	5	5	1	4			Loss	33400	116.148	116.181	75	73.5
5	CNVR_1432	116182001	117638200	378	30	147	230	1		Mixed	1456200	116.182	117.638	75	73.5
5	CNVR_1433	117650201	117754200	12	11	1	11			Loss	104000	117.65	117.754	75	73.5
5	CNVR_1434	117761801	117775400	6	6		6			Loss	13600	117.762	117.775	75	73.5
5	CNVR_1435	117782801	117821200	6	6	1	5			Loss	38400	117.783	117.821	75	73.5
5	CNVR_1436	117830801	117851200	16	16		16			Loss	20400	117.831	117.851	75	73.5
5	CNVR_1437	117861201	117889200	16	16	3	13			Loss	28000	117.861	117.889	75	73.5
5	CNVR_1438	117924601	120024600	827	30	412	414	1		Mixed	2100000	117.925	120.025	75	73.5
5	CNVR_1439	120049601	120057200	6	6	2	4			Loss	7600	120.05	120.057	75	73.5
5	CNVR_1440	120081401	120089400	30	30	30				Loss	8000	120.081	120.089	75	73.5
6	CNVR_1441	1	191000	98	30	92	3	3		Mixed	191000	1e-06	0.191	72	70.5
6	CNVR_1442	438001	806000	69	29	40	18	11		Mixed	368000	0.438001	0.806	72	70.5
6	CNVR_1443	968201	982400	16	16	9	7			Loss	14200	0.968201	0.9824	72	70.5
6	CNVR_1444	1193801	1479800	49	30	30	4	15		Mixed	286000	1.1938	1.4798	72	70.5
6	CNVR_1445	1566201	1579600	30	30	30				Loss	13400	1.5662	1.5796	72	70.5
6	CNVR_1446	1748801	1751600	8	8	8				Loss	2800	1.7488	1.7516	72	70.5
6	CNVR_1447	1816401	1836000	22	22	12	10			Loss	19600	1.8164	1.836	72	70.5
6	CNVR_1448	2082601	2089800	27	27	27				Loss	7200	2.0826	2.0898	72	70.5
6	CNVR_1449	2349201	2361600	7	7	6		1		Mixed	12400	2.3492	2.3616	72	70.5
6	CNVR_1450	2577401	2602000	8	8		8			Loss	24600	2.5774	2.602	72	70.5
6	CNVR_1451	2679801	2695400	15	15	5	10			Loss	15600	2.6798	2.6954	72	70.5
6	CNVR_1452	2713401	2717000	4	4	4				Loss	3600	2.7134	2.717	72	70.5
6	CNVR_1453	3173201	3470600	22	20			22		Gain	297400	3.1732	3.4706	72	70.5
6	CNVR_1454	3628201	3644800	10	10	3	7			Loss	16600	3.6282	3.6448	72	70.5
6	CNVR_1455	3718601	3736800	8	8	2	5	1		Mixed	18200	3.7186	3.7368	72	70.5
6	CNVR_1456	3834801	3912400	58	30	55	1	2		Mixed	77600	3.8348	3.9124	72	70.5
6	CNVR_1457	4319201	4321200	5	5	5				Loss	2000	4.3192	4.3212	72	70.5
6	CNVR_1458	4377601	4391200	30	30	30				Loss	13600	4.3776	4.3912	72	70.5
6	CNVR_1459	4630601	4659800	4	4			4		Gain	29200	4.6306	4.6598	72	70.5
6	CNVR_1460	4900601	5108400	41	30	37		4		Mixed	207800	4.9006	5.1084	72	70.5
6	CNVR_1461	5123201	5256400	31	30	30		1		Mixed	133200	5.1232	5.2564	72	70.5
6	CNVR_1462	5326401	5335400	27	27	27				Loss	9000	5.3264	5.3354	72	70.5
6	CNVR_1463	5348401	5354800	26	26	26				Loss	6400	5.3484	5.3548	72	70.5
6	CNVR_1464	5432001	5445800	30	30				30	Gain	13800	5.432	5.4458	72	70.5
6	CNVR_1465	5445801	5542400	47	30	7	3	3	34	Mixed	96600	5.4458	5.5424	72	70.5
6	CNVR_1466	5658201	5667000	21	21	21				Loss	8800	5.6582	5.667	72	70.5
6	CNVR_1467	5730601	5801600	67	30			2	65	Gain	71000	5.7306	5.8016	72	70.5
6	CNVR_1468	5879401	6000800	137	30	53	22	21	41	Mixed	121400	5.8794	6.0008	72	70.5
6	CNVR_1469	7110201	7601000	9	9	1		8		Mixed	490800	7.1102	7.601	72	70.5
6	CNVR_1470	7602001	8193600	113	30	72	17	23	1	Mixed	591600	7.602	8.1936	72	70.5
6	CNVR_1471	8199601	8289000	25	22	22		3		Mixed	89400	8.1996	8.289	72	70.5
6	CNVR_1472	8554201	9059600	91	30	79	3	9		Mixed	505400	8.5542	9.0596	72	70.5
6	CNVR_1473	9075401	10934000	205	30	62	25	118		Mixed	1858600	9.0754	10.934	72	70.5
6	CNVR_1474	11129001	11261000	20	19	14	5	1		Mixed	132000	11.129	11.261	72	70.5
6	CNVR_1475	11389601	11393000	28	28	28				Loss	3400	11.3896	11.393	72	70.5
6	CNVR_1476	12278401	12283400	10	10	10				Loss	5000	12.2784	12.2834	72	70.5
6	CNVR_1477	13127801	13130400	4	4	4				Loss	2600	13.1278	13.1304	72	70.5
6	CNVR_1478	13145801	13148400	5	5	5				Loss	2600	13.1458	13.1484	72	70.5
6	CNVR_1479	13687601	13711400	6	6	1		5		Mixed	23800	13.6876	13.7114	72	70.5
6	CNVR_1480	13716201	14196600	76	30	62		14		Mixed	480400	13.7162	14.1966	72	70.5
6	CNVR_1481	14249201	14864000	37	28	4	28	5		Mixed	614800	14.2492	14.864	72	70.5
6	CNVR_1482	15027601	15043400	26	26	25	1			Loss	15800	15.0276	15.0434	72	70.5
6	CNVR_1483	15083201	15094400	18	18	17	1			Loss	11200	15.0832	15.0944	72	70.5
6	CNVR_1484	15102201	15128000	12	12	4	6	2		Mixed	25800	15.1022	15.128	72	70.5
6	CNVR_1485	15386201	15389400	8	8	8				Loss	3200	15.3862	15.3894	72	70.5
6	CNVR_1486	16011201	16043600	12	11	10	1	1		Mixed	32400	16.0112	16.0436	72	70.5
6	CNVR_1487	16975201	16983800	7	7	6	1			Loss	8600	16.9752	16.9838	72	70.5
6	CNVR_1488	17076401	17087200	5	5	2	3			Loss	10800	17.0764	17.0872	72	70.5
6	CNVR_1489	17877601	17897800	25	21	20	3	2		Mixed	20200	17.8776	17.8978	72	70.5
6	CNVR_1490	18191401	18264800	22	21	19	1	2		Mixed	73400	18.1914	18.2648	72	70.5
6	CNVR_1491	18357401	18468200	5	5	2	1	2		Mixed	110800	18.3574	18.4682	72	70.5
6	CNVR_1492	18657401	19126000	20	17	10	1	9		Mixed	468600	18.6574	19.126	72	70.5
6	CNVR_1493	19758401	19762400	22	22	22				Loss	4000	19.7584	19.7624	72	70.5
6	CNVR_1494	20703201	20765000	31	30	30		1		Mixed	61800	20.7032	20.765	72	70.5
6	CNVR_1495	20780401	21853800	100	28	52	16	32		Mixed	1073400	20.7804	21.8538	72	70.5
6	CNVR_1496	21866001	21929200	33	30	29		4		Mixed	63200	21.866	21.9292	72	70.5
6	CNVR_1497	22762601	22764800	5	5	5				Loss	2200	22.7626	22.7648	72	70.5
6	CNVR_1498	23283001	23319400	24	23	23		1		Mixed	36400	23.283	23.3194	72	70.5
6	CNVR_1499	23442001	23447400	12	12	11	1			Loss	5400	23.442	23.4474	72	70.5
6	CNVR_1500	24023601	24038600	4	4		3	1		Mixed	15000	24.0236	24.0386	72	70.5
6	CNVR_1501	24470401	24480400	30	30	30				Loss	10000	24.4704	24.4804	72	70.5
6	CNVR_1502	24742001	24805200	7	7			7		Gain	63200	24.742	24.8052	72	70.5
6	CNVR_1503	24974801	24987200	6	6	2	4			Loss	12400	24.9748	24.9872	72	70.5
6	CNVR_1504	25204001	25271000	14	13	4	9	1		Mixed	67000	25.204	25.271	72	70.5
6	CNVR_1505	25294201	25325000	11	9	2	2	6	1	Mixed	30800	25.2942	25.325	72	70.5
6	CNVR_1506	26517601	26520200	10	10	10				Loss	2600	26.5176	26.5202	72	70.5
6	CNVR_1507	26560801	26688400	14	12			14		Gain	127600	26.5608	26.6884	72	70.5
6	CNVR_1508	26688401	26693000	21	21	21				Loss	4600	26.6884	26.693	72	70.5
6	CNVR_1509	26693001	28189600	219	30	109	11	99		Mixed	1496600	26.693	28.1896	72	70.5
6	CNVR_1510	28359001	28364400	4	4	4				Loss	5400	28.359	28.3644	72	70.5
6	CNVR_1511	28374401	29250400	54	27	20	6	28		Mixed	876000	28.3744	29.2504	72	70.5
6	CNVR_1512	29397001	30056600	7	5			7		Gain	659600	29.397	30.0566	72	70.5
6	CNVR_1513	30277801	30703400	15	13	5		10		Mixed	425600	30.2778	30.7034	72	70.5
6	CNVR_1514	30713401	30729000	29	29	28	1			Loss	15600	30.7134	30.729	72	70.5
6	CNVR_1515	30737001	32617000	185	30	81	7	97		Mixed	1880000	30.737	32.617	72	70.5
6	CNVR_1516	32617001	32932200	43	30	32		11		Mixed	315200	32.617	32.9322	72	70.5
6	CNVR_1517	32933401	35340800	299	30	160	10	129		Mixed	2407400	32.9334	35.3408	72	70.5
6	CNVR_1518	35360401	35398800	6	6	5		1		Mixed	38400	35.3604	35.3988	72	70.5
6	CNVR_1519	36767201	36770400	8	8	8				Loss	3200	36.7672	36.7704	72	70.5
6	CNVR_1520	37387201	37607400	9	8			9		Gain	220200	37.3872	37.6074	72	70.5
6	CNVR_1521	37619801	37863200	53	29	44	6	3		Mixed	243400	37.6198	37.8632	72	70.5
6	CNVR_1522	37863201	37872200	30	30	30				Loss	9000	37.8632	37.8722	72	70.5
6	CNVR_1523	37872201	39358600	68	24	31		37		Mixed	1486400	37.8722	39.3586	72	70.5
6	CNVR_1524	39440401	39831000	57	30	38	1	18		Mixed	390600	39.4404	39.831	72	70.5
6	CNVR_1525	39831401	40287200	5	5			5		Gain	455800	39.8314	40.2872	72	70.5
6	CNVR_1526	40468001	40471000	5	5	5				Loss	3000	40.468	40.471	72	70.5
6	CNVR_1527	40682801	41511600	83	30	67		16		Mixed	828800	40.6828	41.5116	72	70.5
6	CNVR_1528	41853001	41950200	13	12	7	4	2		Mixed	97200	41.853	41.9502	72	70.5
6	CNVR_1529	42528001	43401400	78	30	54	5	19		Mixed	873400	42.528	43.4014	72	70.5
6	CNVR_1530	44038601	44049000	26	25	26				Loss	10400	44.0386	44.049	72	70.5
6	CNVR_1531	44088001	44095800	14	14	13	1			Loss	7800	44.088	44.0958	72	70.5
6	CNVR_1532	44823801	44895800	5	4			4	1	Gain	72000	44.8238	44.8958	72	70.5
6	CNVR_1533	45005601	45046800	56	30	55		1		Mixed	41200	45.0056	45.0468	72	70.5
6	CNVR_1534	45084201	45100800	26	26	25	1			Loss	16600	45.0842	45.1008	72	70.5
6	CNVR_1535	46407201	46411000	5	5	5				Loss	3800	46.4072	46.411	72	70.5
6	CNVR_1536	46944401	51242600	458	30	177	20	261		Mixed	4298200	46.9444	51.2426	72	70.5
6	CNVR_1537	51255601	55291200	440	30	157	13	270		Mixed	4035600	51.2556	55.2912	72	70.5
6	CNVR_1538	55842401	55848400	12	12	11	1			Loss	6000	55.8424	55.8484	72	70.5
6	CNVR_1539	55852001	56287200	34	23	10	9	15		Mixed	435200	55.852	56.2872	72	70.5
6	CNVR_1540	56300601	56574000	46	25	15	15	16		Mixed	273400	56.3006	56.574	72	70.5
6	CNVR_1541	56958001	56966000	18	18	18				Loss	8000	56.958	56.966	72	70.5
6	CNVR_1542	57941201	57944200	6	6	6				Loss	3000	57.9412	57.9442	72	70.5
6	CNVR_1543	58310401	58321400	12	12	11	1			Loss	11000	58.3104	58.3214	72	70.5
6	CNVR_1544	60612801	60627800	30	29	29		1		Mixed	15000	60.6128	60.6278	72	70.5
6	CNVR_1545	60769001	60783600	7	7	1	6			Loss	14600	60.769	60.7836	72	70.5
6	CNVR_1546	62022001	63145800	218	30	134	5	79		Mixed	1123800	62.022	63.1458	72	70.5
6	CNVR_1547	63145801	63586400	86	29	63	1	22		Mixed	440600	63.1458	63.5864	72	70.5
6	CNVR_1548	63586401	65997600	203	30	47	35	121		Mixed	2411200	63.5864	65.9976	72	70.5
6	CNVR_1549	66234001	66258000	25	21	16	9			Loss	24000	66.234	66.258	72	70.5
6	CNVR_1550	66389801	66398000	22	22	21	1			Loss	8200	66.3898	66.398	72	70.5
6	CNVR_1551	66423401	66550400	27	25	22	2	3		Mixed	127000	66.4234	66.5504	72	70.5
6	CNVR_1552	66909401	66912400	7	7	7				Loss	3000	66.9094	66.9124	72	70.5
6	CNVR_1553	66918201	66921400	4	4	4				Loss	3200	66.9182	66.9214	72	70.5
6	CNVR_1554	69518201	69640200	11	11		8	3		Mixed	122000	69.5182	69.6402	72	70.5
6	CNVR_1555	69668001	69687800	21	19	19		2		Mixed	19800	69.668	69.6878	72	70.5
6	CNVR_1556	69696001	69740400	14	13	6	7	1		Mixed	44400	69.696	69.7404	72	70.5
6	CNVR_1557	70096401	70103400	30	30	30				Loss	7000	70.0964	70.1034	72	70.5
6	CNVR_1558	70103801	70123800	37	30	37				Loss	20000	70.1038	70.1238	72	70.5
6	CNVR_1559	70684801	70695000	4	4	2	2			Loss	10200	70.6848	70.695	72	70.5
6	CNVR_1560	72419601	72422200	13	13	13				Loss	2600	72.4196	72.4222	72	70.5
6	CNVR_1561	72780201	72977600	35	30	30		5		Mixed	197400	72.7802	72.9776	72	70.5
6	CNVR_1562	72978001	74463800	129	29	40	6	83		Mixed	1485800	72.978	74.4638	72	70.5
6	CNVR_1563	74463801	74706600	96	30	61	5	30		Mixed	242800	74.4638	74.7066	72	70.5
6	CNVR_1564	74717801	75334800	100	29	53	2	45		Mixed	617000	74.7178	75.3348	72	70.5
6	CNVR_1565	75340601	75934000	194	30	120	1	73		Mixed	593400	75.3406	75.934	72	70.5
6	CNVR_1566	75935001	76088200	48	28	29	1	18		Mixed	153200	75.935	76.0882	72	70.5
6	CNVR_1567	76088201	78849000	278	30	100	9	169		Mixed	2760800	76.0882	78.849	72	70.5
6	CNVR_1568	78857201	83567000	524	30	197	39	288		Mixed	4709800	78.8572	83.567	72	70.5
6	CNVR_1569	83567001	83972600	34	18	17		17		Mixed	405600	83.567	83.9726	72	70.5
6	CNVR_1570	83976801	84044200	18	14	11	4	3		Mixed	67400	83.9768	84.0442	72	70.5
6	CNVR_1571	84108601	84426000	20	12	2	4	9	5	Mixed	317400	84.1086	84.426	72	70.5
6	CNVR_1572	84426001	85841800	160	30	56	20	84		Mixed	1415800	84.426	85.8418	72	70.5
6	CNVR_1573	86185001	86213400	4	4			4		Gain	28400	86.185	86.2134	72	70.5
6	CNVR_1574	87642401	87644800	4	4	4				Loss	2400	87.6424	87.6448	72	70.5
6	CNVR_1575	87961001	88042800	36	30	30		6		Mixed	81800	87.961	88.0428	72	70.5
6	CNVR_1576	88381801	88384200	16	16	16				Loss	2400	88.3818	88.3842	72	70.5
6	CNVR_1577	89188801	89193800	14	14	14				Loss	5000	89.1888	89.1938	72	70.5
6	CNVR_1578	90029601	90060000	38	30	38				Loss	30400	90.0296	90.06	72	70.5
6	CNVR_1579	91601601	91618000	4	4	1	3			Loss	16400	91.6016	91.618	72	70.5
6	CNVR_1580	91774801	91779400	5	5	5				Loss	4600	91.7748	91.7794	72	70.5
6	CNVR_1581	92162001	92181600	9	9	7	2			Loss	19600	92.162	92.1816	72	70.5
6	CNVR_1582	92300001	92305000	22	22	22				Loss	5000	92.3	92.305	72	70.5
6	CNVR_1583	92346201	92367400	7	7	2	5			Loss	21200	92.3462	92.3674	72	70.5
6	CNVR_1584	92437201	92473000	5	5			5		Gain	35800	92.4372	92.473	72	70.5
6	CNVR_1585	92525801	92529000	4	4	4				Loss	3200	92.5258	92.529	72	70.5
6	CNVR_1586	92643201	92669600	27	26	26		1		Mixed	26400	92.6432	92.6696	72	70.5
6	CNVR_1587	92846001	92849400	9	9	9				Loss	3400	92.846	92.8494	72	70.5
6	CNVR_1588	93044601	93053800	4	4	2	2			Loss	9200	93.0446	93.0538	72	70.5
6	CNVR_1589	93821201	93909400	4	4			4		Gain	88200	93.8212	93.9094	72	70.5
6	CNVR_1590	94129401	94136200	5	5	2	3			Loss	6800	94.1294	94.1362	72	70.5
6	CNVR_1591	94249401	94670600	4	4	1		3		Mixed	421200	94.2494	94.6706	72	70.5
6	CNVR_1592	94866601	94893800	10	10	1	9			Loss	27200	94.8666	94.8938	72	70.5
6	CNVR_1593	95162401	95171000	8	8	3	5			Loss	8600	95.1624	95.171	72	70.5
6	CNVR_1594	95648401	95676000	6	5	5		1		Mixed	27600	95.6484	95.676	72	70.5
6	CNVR_1595	96569001	96574800	28	28	28				Loss	5800	96.569	96.5748	72	70.5
6	CNVR_1596	96597001	96609400	39	30	39				Loss	12400	96.597	96.6094	72	70.5
6	CNVR_1597	96916801	96940000	24	23	21	3			Loss	23200	96.9168	96.94	72	70.5
6	CNVR_1598	98160201	98170200	10	10	8	2			Loss	10000	98.1602	98.1702	72	70.5
6	CNVR_1599	98767201	98773000	25	25	25				Loss	5800	98.7672	98.773	72	70.5
6	CNVR_1600	98879401	98888600	28	28	28				Loss	9200	98.8794	98.8886	72	70.5
6	CNVR_1601	99290801	99318000	11	10	4	7			Loss	27200	99.2908	99.318	72	70.5
6	CNVR_1602	99592801	99647400	33	30	30		3		Mixed	54600	99.5928	99.6474	72	70.5
6	CNVR_1603	99846401	99883600	4	4		2	2		Mixed	37200	99.8464	99.8836	72	70.5
6	CNVR_1604	100085801	100094000	13	13	13				Loss	8200	100.086	100.094	72	70.5
6	CNVR_1605	100096401	100165800	28	26	26	1	1		Mixed	69400	100.096	100.166	72	70.5
6	CNVR_1606	100165801	100192200	4	4	1		3		Mixed	26400	100.166	100.192	72	70.5
6	CNVR_1607	100662801	100716400	4	4			4		Gain	53600	100.663	100.716	72	70.5
6	CNVR_1608	101714601	101737800	30	30	30				Loss	23200	101.715	101.738	72	70.5
6	CNVR_1609	102457001	102472400	7	7			5	2	Gain	15400	102.457	102.472	72	70.5
6	CNVR_1610	102560001	102592200	8	7		8			Loss	32200	102.56	102.592	72	70.5
6	CNVR_1611	102714401	102719800	5	5	5				Loss	5400	102.714	102.72	72	70.5
6	CNVR_1612	102848601	102989600	16	11	2	14			Loss	141000	102.849	102.99	72	70.5
6	CNVR_1613	103262801	103267000	18	18	18				Loss	4200	103.263	103.267	72	70.5
6	CNVR_1614	103321001	103337600	16	16	8	8			Loss	16600	103.321	103.338	72	70.5
6	CNVR_1615	103442601	103473600	17	15	13	4			Loss	31000	103.443	103.474	72	70.5
6	CNVR_1616	103516401	103529200	5	5	4	1			Loss	12800	103.516	103.529	72	70.5
6	CNVR_1617	103629801	103636600	4	4	1	3			Loss	6800	103.63	103.637	72	70.5
6	CNVR_1618	104268201	104338800	27	27	6	21			Loss	70600	104.268	104.339	72	70.5
6	CNVR_1619	104689001	104821600	20	14	2	18			Loss	132600	104.689	104.822	72	70.5
6	CNVR_1620	104878201	104893600	14	12	12	2			Loss	15400	104.878	104.894	72	70.5
6	CNVR_1621	105004201	105008200	9	9	9				Loss	4000	105.004	105.008	72	70.5
6	CNVR_1622	105289201	105338000	37	29	16	21			Loss	48800	105.289	105.338	72	70.5
6	CNVR_1623	106290801	106297200	9	9	7	2			Loss	6400	106.291	106.297	72	70.5
6	CNVR_1624	106727201	106739400	6	6	5	1			Loss	12200	106.727	106.739	72	70.5
6	CNVR_1625	107505601	107531800	10	9	7		3		Mixed	26200	107.506	107.532	72	70.5
6	CNVR_1626	107539801	107620200	7	6			7		Gain	80400	107.54	107.62	72	70.5
6	CNVR_1627	108601201	108813200	33	25	1	29	3		Mixed	212000	108.601	108.813	72	70.5
6	CNVR_1628	109709601	109760400	49	30	49				Loss	50800	109.71	109.76	72	70.5
6	CNVR_1629	110149201	110217600	27	24	21		6		Mixed	68400	110.149	110.218	72	70.5
6	CNVR_1630	110937801	110962000	6	6	2	4			Loss	24200	110.938	110.962	72	70.5
6	CNVR_1631	112151001	112351200	56	30	56				Loss	200200	112.151	112.351	72	70.5
6	CNVR_1632	112355601	112359800	10	10	10				Loss	4200	112.356	112.36	72	70.5
6	CNVR_1633	112977801	113100000	59	30	54	5			Loss	122200	112.978	113.1	72	70.5
6	CNVR_1634	113174601	116479800	843	30	294	549			Loss	3305200	113.175	116.48	72	70.5
6	CNVR_1635	116482401	117285800	381	30	260	116	1	4	Mixed	803400	116.482	117.286	72	70.5
6	CNVR_1636	117296401	117604800	163	30	120	43			Loss	308400	117.296	117.605	72	70.5
6	CNVR_1637	117638601	117806400	98	30	63	34	1		Mixed	167800	117.639	117.806	72	70.5
7	CNVR_1638	1	117800	82	30	77		3	2	Mixed	117800	1e-06	0.1178	69	67.5
7	CNVR_1639	120601	282800	114	30	68	16	27	3	Mixed	162200	0.120601	0.2828	69	67.5
7	CNVR_1640	303001	390000	30	26	3		25	2	Mixed	87000	0.303001	0.39	69	67.5
7	CNVR_1641	493001	555200	28	24	1	27			Loss	62200	0.493001	0.5552	69	67.5
7	CNVR_1642	1029201	1042400	19	19	16	3			Loss	13200	1.0292	1.0424	69	67.5
7	CNVR_1643	1048001	1150800	31	22	9	22			Loss	102800	1.048	1.1508	69	67.5
7	CNVR_1644	1345001	1556600	53	23	14	39			Loss	211600	1.345	1.5566	69	67.5
7	CNVR_1645	1728201	1731200	8	8	8				Loss	3000	1.7282	1.7312	69	67.5
7	CNVR_1646	1762001	1826000	18	16	5	10	3		Mixed	64000	1.762	1.826	69	67.5
7	CNVR_1647	1887601	1953200	5	5		5			Loss	65600	1.8876	1.9532	69	67.5
7	CNVR_1648	1983401	2280400	72	27	11	60	1		Mixed	297000	1.9834	2.2804	69	67.5
7	CNVR_1649	2399001	2422200	9	9		9			Loss	23200	2.399	2.4222	69	67.5
7	CNVR_1650	2609801	2647600	18	18	3	15			Loss	37800	2.6098	2.6476	69	67.5
7	CNVR_1651	2648801	2774800	60	30	31	29			Loss	126000	2.6488	2.7748	69	67.5
7	CNVR_1652	2879601	3068200	52	27	14	38			Loss	188600	2.8796	3.0682	69	67.5
7	CNVR_1653	3082601	3223800	60	27	9	51			Loss	141200	3.0826	3.2238	69	67.5
7	CNVR_1654	3352201	3413600	6	6		6			Loss	61400	3.3522	3.4136	69	67.5
7	CNVR_1655	3459001	3484200	4	4		4			Loss	25200	3.459	3.4842	69	67.5
7	CNVR_1656	3584801	3600000	7	7	3	4			Loss	15200	3.5848	3.6	69	67.5
7	CNVR_1657	3671201	6335800	500	30	83	405	10	2	Mixed	2664600	3.6712	6.3358	69	67.5
7	CNVR_1658	6339201	6838000	83	25	15	68			Loss	498800	6.3392	6.838	69	67.5
7	CNVR_1659	6857201	6935200	11	9		11			Loss	78000	6.8572	6.9352	69	67.5
7	CNVR_1660	6965201	6988200	11	11	10		1		Mixed	23000	6.9652	6.9882	69	67.5
7	CNVR_1661	7122601	7158000	30	28			4	26	Gain	35400	7.1226	7.158	69	67.5
7	CNVR_1662	7587201	7956200	71	25	8	63			Loss	369000	7.5872	7.9562	69	67.5
7	CNVR_1663	7972001	8030800	21	18	4	17			Loss	58800	7.972	8.0308	69	67.5
7	CNVR_1664	8093801	8116000	27	27	20	7			Loss	22200	8.0938	8.116	69	67.5
7	CNVR_1665	8249801	8295000	54	29	49	4	1		Mixed	45200	8.2498	8.295	69	67.5
7	CNVR_1666	8384601	8553000	76	30	15	16	43	2	Mixed	168400	8.3846	8.553	69	67.5
7	CNVR_1667	8645601	8828200	170	30	107	12	21	30	Mixed	182600	8.6456	8.8282	69	67.5
7	CNVR_1668	8828201	8930800	8	7	1	1	6		Mixed	102600	8.8282	8.9308	69	67.5
7	CNVR_1669	8951401	9316600	106	28	36	15	50	5	Mixed	365200	8.9514	9.3166	69	67.5
7	CNVR_1670	9533001	9549600	14	14	10	4			Loss	16600	9.533	9.5496	69	67.5
7	CNVR_1671	9691001	10308200	270	30	155	17	36	62	Mixed	617200	9.691	10.3082	69	67.5
7	CNVR_1672	10383201	10489800	39	29	5	1	11	22	Mixed	106600	10.3832	10.4898	69	67.5
7	CNVR_1673	10646001	11042200	266	30	102	24	82	58	Mixed	396200	10.646	11.0422	69	67.5
7	CNVR_1674	11105801	11141600	16	16	8	8			Loss	35800	11.1058	11.1416	69	67.5
7	CNVR_1675	11183601	11938800	136	29	35	101			Loss	755200	11.1836	11.9388	69	67.5
7	CNVR_1676	12141201	12148200	5	5	4	1			Loss	7000	12.1412	12.1482	69	67.5
7	CNVR_1677	12327001	12877000	91	28	28	63			Loss	550000	12.327	12.877	69	67.5
7	CNVR_1678	13017001	13046800	29	29	24	5			Loss	29800	13.017	13.0468	69	67.5
7	CNVR_1679	13066001	13099800	4	4		3	1		Mixed	33800	13.066	13.0998	69	67.5
7	CNVR_1680	13104001	13133800	4	4		3	1		Mixed	29800	13.104	13.1338	69	67.5
7	CNVR_1681	13452401	13471400	6	6	2	2	2		Mixed	19000	13.4524	13.4714	69	67.5
7	CNVR_1682	13490801	13493600	6	6	6				Loss	2800	13.4908	13.4936	69	67.5
7	CNVR_1683	13675201	13731200	49	30	11	1	29	8	Mixed	56000	13.6752	13.7312	69	67.5
7	CNVR_1684	13775201	13808000	29	29	29				Loss	32800	13.7752	13.808	69	67.5
7	CNVR_1685	13879401	13890400	29	29	29				Loss	11000	13.8794	13.8904	69	67.5
7	CNVR_1686	13897601	13902800	4	4	3	1			Loss	5200	13.8976	13.9028	69	67.5
7	CNVR_1687	13931001	13942400	5	5	3	2			Loss	11400	13.931	13.9424	69	67.5
7	CNVR_1688	14058801	14089200	45	27	44		1		Mixed	30400	14.0588	14.0892	69	67.5
7	CNVR_1689	14124401	14147400	5	5	2	2	1		Mixed	23000	14.1244	14.1474	69	67.5
7	CNVR_1690	14264401	14273200	14	14	13	1			Loss	8800	14.2644	14.2732	69	67.5
7	CNVR_1691	14374601	15183000	128	30	31	97			Loss	808400	14.3746	15.183	69	67.5
7	CNVR_1692	15185401	15926800	142	29	26	114	2		Mixed	741400	15.1854	15.9268	69	67.5
7	CNVR_1693	16215801	17254000	198	29	47	151			Loss	1038200	16.2158	17.254	69	67.5
7	CNVR_1694	17320401	17449200	67	30	47	14	6		Mixed	128800	17.3204	17.4492	69	67.5
7	CNVR_1695	17595601	17600000	5	5	5				Loss	4400	17.5956	17.6	69	67.5
7	CNVR_1696	17603201	17614000	28	28	28				Loss	10800	17.6032	17.614	69	67.5
7	CNVR_1697	17730001	17815800	21	16	1	20			Loss	85800	17.73	17.8158	69	67.5
7	CNVR_1698	17892601	17909600	6	6		6			Loss	17000	17.8926	17.9096	69	67.5
7	CNVR_1699	17957201	18229200	70	26	12	58			Loss	272000	17.9572	18.2292	69	67.5
7	CNVR_1700	18352201	21511600	601	30	151	450			Loss	3159400	18.3522	21.5116	69	67.5
7	CNVR_1701	21549401	21602800	25	25		25			Loss	53400	21.5494	21.6028	69	67.5
7	CNVR_1702	21660201	21689200	4	4			4		Gain	29000	21.6602	21.6892	69	67.5
7	CNVR_1703	21696801	21728600	16	16	1	15			Loss	31800	21.6968	21.7286	69	67.5
7	CNVR_1704	21744201	21748400	15	15	15				Loss	4200	21.7442	21.7484	69	67.5
7	CNVR_1705	21769001	21823400	6	6	4	1	1		Mixed	54400	21.769	21.8234	69	67.5
7	CNVR_1706	22137601	22218600	10	9	1	9			Loss	81000	22.1376	22.2186	69	67.5
7	CNVR_1707	22383801	22429400	9	9		9			Loss	45600	22.3838	22.4294	69	67.5
7	CNVR_1708	22463001	22533200	22	20		21	1		Mixed	70200	22.463	22.5332	69	67.5
7	CNVR_1709	23280001	23320800	15	14	14		1		Mixed	40800	23.28	23.3208	69	67.5
7	CNVR_1710	23366001	23480600	23	19	15	2	6		Mixed	114600	23.366	23.4806	69	67.5
7	CNVR_1711	23482001	23485400	28	28	28				Loss	3400	23.482	23.4854	69	67.5
7	CNVR_1712	23491801	23503000	14	14	12	2			Loss	11200	23.4918	23.503	69	67.5
7	CNVR_1713	24265801	24654400	5	5	1		4		Mixed	388600	24.2658	24.6544	69	67.5
7	CNVR_1714	24871601	24909000	8	5	2	3	3		Mixed	37400	24.8716	24.909	69	67.5
7	CNVR_1715	25756601	25841600	4	4			4		Gain	85000	25.7566	25.8416	69	67.5
7	CNVR_1716	25903001	25906600	10	10	10				Loss	3600	25.903	25.9066	69	67.5
7	CNVR_1717	25956401	25959800	7	7	7				Loss	3400	25.9564	25.9598	69	67.5
7	CNVR_1718	26114401	26162400	31	30	30		1		Mixed	48000	26.1144	26.1624	69	67.5
7	CNVR_1719	26519601	26525400	15	15	15				Loss	5800	26.5196	26.5254	69	67.5
7	CNVR_1720	26722001	26730600	28	28	28				Loss	8600	26.722	26.7306	69	67.5
7	CNVR_1721	27667201	27956000	31	28	20	5	6		Mixed	288800	27.6672	27.956	69	67.5
7	CNVR_1722	28011801	28106600	26	21	16	4	6		Mixed	94800	28.0118	28.1066	69	67.5
7	CNVR_1723	28107001	28112400	9	9	9				Loss	5400	28.107	28.1124	69	67.5
7	CNVR_1724	28440601	28442600	17	17	17				Loss	2000	28.4406	28.4426	69	67.5
7	CNVR_1725	29702601	29720000	4	4		3	1		Mixed	17400	29.7026	29.72	69	67.5
7	CNVR_1726	29784601	29789000	7	7	7				Loss	4400	29.7846	29.789	69	67.5
7	CNVR_1727	29984601	29994200	11	11	9	2			Loss	9600	29.9846	29.9942	69	67.5
7	CNVR_1728	30046801	30050000	26	26	26				Loss	3200	30.0468	30.05	69	67.5
7	CNVR_1729	30464801	30517400	4	4	1	2	1		Mixed	52600	30.4648	30.5174	69	67.5
7	CNVR_1730	30712201	30734600	12	12	3	9			Loss	22400	30.7122	30.7346	69	67.5
7	CNVR_1731	31756401	31970400	41	30	30		11		Mixed	214000	31.7564	31.9704	69	67.5
7	CNVR_1732	32179801	33276200	155	30	98	7	50		Mixed	1096400	32.1798	33.2762	69	67.5
7	CNVR_1733	33276201	33278200	9	9	9				Loss	2000	33.2762	33.2782	69	67.5
7	CNVR_1734	33420801	33707800	42	30	27	6	9		Mixed	287000	33.4208	33.7078	69	67.5
7	CNVR_1735	33707801	33710000	15	15	15				Loss	2200	33.7078	33.71	69	67.5
7	CNVR_1736	33769601	33789200	17	16	16		1		Mixed	19600	33.7696	33.7892	69	67.5
7	CNVR_1737	33790401	34016200	8	7		1	7		Mixed	225800	33.7904	34.0162	69	67.5
7	CNVR_1738	34016201	34018400	10	10	10				Loss	2200	34.0162	34.0184	69	67.5
7	CNVR_1739	34229001	34230800	6	6	6				Loss	1800	34.229	34.2308	69	67.5
7	CNVR_1740	34443601	34465000	27	27	24	3			Loss	21400	34.4436	34.465	69	67.5
7	CNVR_1741	35092201	35105000	5	5	1	4			Loss	12800	35.0922	35.105	69	67.5
7	CNVR_1742	35223601	35226600	7	7	7				Loss	3000	35.2236	35.2266	69	67.5
7	CNVR_1743	35276001	35644400	7	7			7		Gain	368400	35.276	35.6444	69	67.5
7	CNVR_1744	35872201	36449400	17	15		7	10		Mixed	577200	35.8722	36.4494	69	67.5
7	CNVR_1745	36455201	36561000	28	25	24	1	3		Mixed	105800	36.4552	36.561	69	67.5
7	CNVR_1746	37284601	37320000	43	30	42	1			Loss	35400	37.2846	37.32	69	67.5
7	CNVR_1747	37561401	37779000	5	5			5		Gain	217600	37.5614	37.779	69	67.5
7	CNVR_1748	37836601	37880800	13	12		13			Loss	44200	37.8366	37.8808	69	67.5
7	CNVR_1749	37953201	38356600	51	21	9	41	1		Mixed	403400	37.9532	38.3566	69	67.5
7	CNVR_1750	38557601	38622400	20	18	6	14			Loss	64800	38.5576	38.6224	69	67.5
7	CNVR_1751	38764001	38788200	10	10		10			Loss	24200	38.764	38.7882	69	67.5
7	CNVR_1752	38815201	39072400	52	22	7	45			Loss	257200	38.8152	39.0724	69	67.5
7	CNVR_1753	39116801	39136400	6	6		6			Loss	19600	39.1168	39.1364	69	67.5
7	CNVR_1754	39206001	39250400	12	12	4	8			Loss	44400	39.206	39.2504	69	67.5
7	CNVR_1755	39278801	39295800	4	4		4			Loss	17000	39.2788	39.2958	69	67.5
7	CNVR_1756	39301401	39373800	12	10		12			Loss	72400	39.3014	39.3738	69	67.5
7	CNVR_1757	39526801	39548200	9	9	8	1			Loss	21400	39.5268	39.5482	69	67.5
7	CNVR_1758	39856801	39899000	26	23	15	9	2		Mixed	42200	39.8568	39.899	69	67.5
7	CNVR_1759	39937001	39941400	11	11	11				Loss	4400	39.937	39.9414	69	67.5
7	CNVR_1760	40164001	40212400	35	29		6	1	28	Mixed	48400	40.164	40.2124	69	67.5
7	CNVR_1761	40406201	40444400	31	30	31				Loss	38200	40.4062	40.4444	69	67.5
7	CNVR_1762	40477601	40497800	18	17	6	12			Loss	20200	40.4776	40.4978	69	67.5
7	CNVR_1763	40966601	41268400	81	30	46	12	23		Mixed	301800	40.9666	41.2684	69	67.5
7	CNVR_1764	41269201	41594400	59	30	39		19	1	Mixed	325200	41.2692	41.5944	69	67.5
7	CNVR_1765	41634601	41975800	90	30	80	4	6		Mixed	341200	41.6346	41.9758	69	67.5
7	CNVR_1766	41976601	42099000	8	8			8		Gain	122400	41.9766	42.099	69	67.5
7	CNVR_1767	42154601	42173000	16	16	9	7			Loss	18400	42.1546	42.173	69	67.5
7	CNVR_1768	42189201	42214200	19	18	12	6	1		Mixed	25000	42.1892	42.2142	69	67.5
7	CNVR_1769	42262201	42363000	36	29	29		7		Mixed	100800	42.2622	42.363	69	67.5
7	CNVR_1770	42454601	42458400	7	7	7				Loss	3800	42.4546	42.4584	69	67.5
7	CNVR_1771	42609801	42692000	32	29	23	9			Loss	82200	42.6098	42.692	69	67.5
7	CNVR_1772	42777401	42865600	34	29	16	12	6		Mixed	88200	42.7774	42.8656	69	67.5
7	CNVR_1773	42881201	42945000	61	30	55	1	5		Mixed	63800	42.8812	42.945	69	67.5
7	CNVR_1774	42978001	44308000	320	30	109	211			Loss	1330000	42.978	44.308	69	67.5
7	CNVR_1775	44399401	44428400	14	14		14			Loss	29000	44.3994	44.4284	69	67.5
7	CNVR_1776	44659201	44758400	26	22	8	10	8		Mixed	99200	44.6592	44.7584	69	67.5
7	CNVR_1777	44770801	44789400	17	17	13	4			Loss	18600	44.7708	44.7894	69	67.5
7	CNVR_1778	44863801	45005200	6	6		6			Loss	141400	44.8638	45.0052	69	67.5
7	CNVR_1779	45311801	45325400	30	30	30				Loss	13600	45.3118	45.3254	69	67.5
7	CNVR_1780	45329801	45388200	9	9	4	5			Loss	58400	45.3298	45.3882	69	67.5
7	CNVR_1781	45679001	45815600	10	9		9	1		Mixed	136600	45.679	45.8156	69	67.5
7	CNVR_1782	45901201	45941000	4	4			4		Gain	39800	45.9012	45.941	69	67.5
7	CNVR_1783	46064401	46127200	22	20		22			Loss	62800	46.0644	46.1272	69	67.5
7	CNVR_1784	46446601	46725200	34	21	1	33			Loss	278600	46.4466	46.7252	69	67.5
7	CNVR_1785	46763601	46827200	9	8		9			Loss	63600	46.7636	46.8272	69	67.5
7	CNVR_1786	46840601	46886200	4	4		4			Loss	45600	46.8406	46.8862	69	67.5
7	CNVR_1787	46915201	46947000	7	7		7			Loss	31800	46.9152	46.947	69	67.5
7	CNVR_1788	47026401	47048200	7	7		7			Loss	21800	47.0264	47.0482	69	67.5
7	CNVR_1789	47066001	47097000	6	5		6			Loss	31000	47.066	47.097	69	67.5
7	CNVR_1790	47250401	47296600	16	13		16			Loss	46200	47.2504	47.2966	69	67.5
7	CNVR_1791	47451201	47518800	4	4		4			Loss	67600	47.4512	47.5188	69	67.5
7	CNVR_1792	47567601	47675200	8	7		6	2		Mixed	107600	47.5676	47.6752	69	67.5
7	CNVR_1793	47931801	47933800	4	4	4				Loss	2000	47.9318	47.9338	69	67.5
7	CNVR_1794	48943001	48954600	4	4		4			Loss	11600	48.943	48.9546	69	67.5
7	CNVR_1795	49804001	49833000	22	22		22			Loss	29000	49.804	49.833	69	67.5
7	CNVR_1796	50070401	50072400	4	4	4				Loss	2000	50.0704	50.0724	69	67.5
7	CNVR_1797	50084601	50086200	13	13	13				Loss	1600	50.0846	50.0862	69	67.5
7	CNVR_1798	50244801	50301200	20	20	1	19			Loss	56400	50.2448	50.3012	69	67.5
7	CNVR_1799	50483801	50510600	20	20	16	4			Loss	26800	50.4838	50.5106	69	67.5
7	CNVR_1800	50645401	50694200	39	29	19	20			Loss	48800	50.6454	50.6942	69	67.5
7	CNVR_1801	50719401	50747400	10	10		10			Loss	28000	50.7194	50.7474	69	67.5
7	CNVR_1802	50757001	51103600	74	27	3	68	3		Mixed	346600	50.757	51.1036	69	67.5
7	CNVR_1803	51130401	51150600	5	5		5			Loss	20200	51.1304	51.1506	69	67.5
7	CNVR_1804	51323601	51345000	16	16	1	15			Loss	21400	51.3236	51.345	69	67.5
7	CNVR_1805	51392001	51446000	14	12	1	13			Loss	54000	51.392	51.446	69	67.5
7	CNVR_1806	51572801	51721600	5	4			5		Gain	148800	51.5728	51.7216	69	67.5
7	CNVR_1807	52564201	52626200	20	20		19	1		Mixed	62000	52.5642	52.6262	69	67.5
7	CNVR_1808	52713401	53041000	32	17	2	30			Loss	327600	52.7134	53.041	69	67.5
7	CNVR_1809	53311201	53360200	5	5		5			Loss	49000	53.3112	53.3602	69	67.5
7	CNVR_1810	54000601	54011200	12	12	10	2			Loss	10600	54.0006	54.0112	69	67.5
7	CNVR_1811	55387001	55391200	8	8	8				Loss	4200	55.387	55.3912	69	67.5
7	CNVR_1812	55888001	56072200	30	23	25		5		Mixed	184200	55.888	56.0722	69	67.5
7	CNVR_1813	56811001	56813800	7	7	7				Loss	2800	56.811	56.8138	69	67.5
7	CNVR_1814	57525201	57553200	14	14	3	11			Loss	28000	57.5252	57.5532	69	67.5
7	CNVR_1815	59283201	59756400	36	30	32		4		Mixed	473200	59.2832	59.7564	69	67.5
7	CNVR_1816	60753801	60853400	8	6		8			Loss	99600	60.7538	60.8534	69	67.5
7	CNVR_1817	61363201	62049400	88	25	2	83	3		Mixed	686200	61.3632	62.0494	69	67.5
7	CNVR_1818	62283401	62410000	5	5		5			Loss	126600	62.2834	62.41	69	67.5
7	CNVR_1819	62607601	62613400	8	8	8				Loss	5800	62.6076	62.6134	69	67.5
7	CNVR_1820	62629201	62631200	4	4	4				Loss	2000	62.6292	62.6312	69	67.5
7	CNVR_1821	63314401	63318800	25	25	25				Loss	4400	63.3144	63.3188	69	67.5
7	CNVR_1822	63420001	63424400	5	5	5				Loss	4400	63.42	63.4244	69	67.5
7	CNVR_1823	63424401	63483200	32	30	30		2		Mixed	58800	63.4244	63.4832	69	67.5
7	CNVR_1824	64454601	64457800	13	13	13				Loss	3200	64.4546	64.4578	69	67.5
7	CNVR_1825	65744801	65761200	15	15	1	14			Loss	16400	65.7448	65.7612	69	67.5
7	CNVR_1826	65950601	65954600	6	6	6				Loss	4000	65.9506	65.9546	69	67.5
7	CNVR_1827	66126801	66153400	4	4			4		Gain	26600	66.1268	66.1534	69	67.5
7	CNVR_1828	66293601	66305400	16	16	12	4			Loss	11800	66.2936	66.3054	69	67.5
7	CNVR_1829	66953401	66957000	9	9	9				Loss	3600	66.9534	66.957	69	67.5
7	CNVR_1830	67005601	67104000	36	30	30		6		Mixed	98400	67.0056	67.104	69	67.5
7	CNVR_1831	67715001	67738200	4	4	3		1		Mixed	23200	67.715	67.7382	69	67.5
7	CNVR_1832	68179001	68268400	7	7	3		4		Mixed	89400	68.179	68.2684	69	67.5
7	CNVR_1833	68550001	68678200	54	30	52	1	1		Mixed	128200	68.55	68.6782	69	67.5
7	CNVR_1834	68680601	68725200	29	25	22	4	3		Mixed	44600	68.6806	68.7252	69	67.5
7	CNVR_1835	69517801	69531400	18	18	15	3			Loss	13600	69.5178	69.5314	69	67.5
7	CNVR_1836	69854601	69864600	28	28	28				Loss	10000	69.8546	69.8646	69	67.5
7	CNVR_1837	70689601	70702200	19	19	7	12			Loss	12600	70.6896	70.7022	69	67.5
7	CNVR_1838	71659001	71686800	4	4			4		Gain	27800	71.659	71.6868	69	67.5
7	CNVR_1839	72152601	72204800	19	19	15	4			Loss	52200	72.1526	72.2048	69	67.5
7	CNVR_1840	72244601	72246800	4	4	4				Loss	2200	72.2446	72.2468	69	67.5
7	CNVR_1841	72829401	72913400	13	13	7	3	3		Mixed	84000	72.8294	72.9134	69	67.5
7	CNVR_1842	73274801	74125200	30	18	5	2	23		Mixed	850400	73.2748	74.1252	69	67.5
7	CNVR_1843	74229001	74923800	13	12			12	1	Gain	694800	74.229	74.9238	69	67.5
7	CNVR_1844	75357401	75381800	8	7	7		1		Mixed	24400	75.3574	75.3818	69	67.5
7	CNVR_1845	75599001	76501400	21	12	4		17		Mixed	902400	75.599	76.5014	69	67.5
7	CNVR_1846	76509201	78960400	107	27	42		65		Mixed	2451200	76.5092	78.9604	69	67.5
7	CNVR_1847	79319201	79618200	6	6			6		Gain	299000	79.3192	79.6182	69	67.5
7	CNVR_1848	82012801	82015200	17	17	17				Loss	2400	82.0128	82.0152	69	67.5
7	CNVR_1849	82015201	82241200	16	11	2	6	8		Mixed	226000	82.0152	82.2412	69	67.5
7	CNVR_1850	82761401	83361200	19	14	9	1	9		Mixed	599800	82.7614	83.3612	69	67.5
7	CNVR_1851	83761201	86924800	295	30	118	15	162		Mixed	3163600	83.7612	86.9248	69	67.5
7	CNVR_1852	86926801	87704400	10	9	2	1	7		Mixed	777600	86.9268	87.7044	69	67.5
7	CNVR_1853	87711601	87777800	19	16	14		5		Mixed	66200	87.7116	87.7778	69	67.5
7	CNVR_1854	88118601	88242000	38	26	6	29	3		Mixed	123400	88.1186	88.242	69	67.5
7	CNVR_1855	88883001	88886600	15	15	15				Loss	3600	88.883	88.8866	69	67.5
7	CNVR_1856	89069201	89412400	6	6			6		Gain	343200	89.0692	89.4124	69	67.5
7	CNVR_1857	89806601	89857000	48	30	47		1		Mixed	50400	89.8066	89.857	69	67.5
7	CNVR_1858	89989201	90011400	16	15	8	8			Loss	22200	89.9892	90.0114	69	67.5
7	CNVR_1859	90940401	90983000	6	6	2	3	1		Mixed	42600	90.9404	90.983	69	67.5
7	CNVR_1860	91368201	92296200	141	30	96	2	43		Mixed	928000	91.3682	92.2962	69	67.5
7	CNVR_1861	92296201	92504000	5	5			5		Gain	207800	92.2962	92.504	69	67.5
7	CNVR_1862	92981001	93076400	41	29	9	27	5		Mixed	95400	92.981	93.0764	69	67.5
7	CNVR_1863	93265801	93414200	4	4			4		Gain	148400	93.2658	93.4142	69	67.5
7	CNVR_1864	95684001	95704600	32	30	31	1			Loss	20600	95.684	95.7046	69	67.5
7	CNVR_1865	95753201	95761200	11	11	11				Loss	8000	95.7532	95.7612	69	67.5
7	CNVR_1866	96057601	96059800	5	5	5				Loss	2200	96.0576	96.0598	69	67.5
7	CNVR_1867	96661401	96663800	5	5	5				Loss	2400	96.6614	96.6638	69	67.5
7	CNVR_1868	96708001	96720400	8	8	7	1			Loss	12400	96.708	96.7204	69	67.5
7	CNVR_1869	96770601	96902600	34	30	31	1	2		Mixed	132000	96.7706	96.9026	69	67.5
7	CNVR_1870	96914201	97285200	38	26	24	4	10		Mixed	371000	96.9142	97.2852	69	67.5
7	CNVR_1871	97317601	97384600	9	8	4		5		Mixed	67000	97.3176	97.3846	69	67.5
7	CNVR_1872	97457801	97526400	27	26	25		2		Mixed	68600	97.4578	97.5264	69	67.5
7	CNVR_1873	98049001	98155800	15	10	7		8		Mixed	106800	98.049	98.1558	69	67.5
7	CNVR_1874	98356201	98416000	14	12	6	3	5		Mixed	59800	98.3562	98.416	69	67.5
7	CNVR_1875	98443401	98454600	26	25	25	1			Loss	11200	98.4434	98.4546	69	67.5
7	CNVR_1876	98687401	98763800	21	15	19		2		Mixed	76400	98.6874	98.7638	69	67.5
7	CNVR_1877	98766201	98768600	9	9	9				Loss	2400	98.7662	98.7686	69	67.5
7	CNVR_1878	98768601	98914800	33	26	26	1	6		Mixed	146200	98.7686	98.9148	69	67.5
7	CNVR_1879	98914801	98981600	5	5			5		Gain	66800	98.9148	98.9816	69	67.5
7	CNVR_1880	98981801	98985600	8	8	8				Loss	3800	98.9818	98.9856	69	67.5
7	CNVR_1881	99045401	99436800	41	21	19		22		Mixed	391400	99.0454	99.4368	69	67.5
7	CNVR_1882	99437601	99463400	6	6	4		2		Mixed	25800	99.4376	99.4634	69	67.5
7	CNVR_1883	99582001	99638000	9	8	3		6		Mixed	56000	99.582	99.638	69	67.5
7	CNVR_1884	99649401	99696600	8	8	2		6		Mixed	47200	99.6494	99.6966	69	67.5
7	CNVR_1885	100133601	100138000	4	4	4				Loss	4400	100.134	100.138	69	67.5
7	CNVR_1886	100175801	100819600	78	30	47		31		Mixed	643800	100.176	100.82	69	67.5
7	CNVR_1887	100823601	100825200	4	4	4				Loss	1600	100.824	100.825	69	67.5
7	CNVR_1888	100847401	100906000	14	8	6	4	4		Mixed	58600	100.847	100.906	69	67.5
7	CNVR_1889	101006401	101160600	57	30	51	1	5		Mixed	154200	101.006	101.161	69	67.5
7	CNVR_1890	101594001	101597200	4	4	4				Loss	3200	101.594	101.597	69	67.5
7	CNVR_1891	102006801	102023000	31	30	31				Loss	16200	102.007	102.023	69	67.5
7	CNVR_1892	102929601	103708000	9	8	2		7		Mixed	778400	102.93	103.708	69	67.5
7	CNVR_1893	103744601	104033000	34	28	26		8		Mixed	288400	103.745	104.033	69	67.5
7	CNVR_1894	104084801	104962400	96	30	58	1	37		Mixed	877600	104.085	104.962	69	67.5
7	CNVR_1895	104962401	105496800	42	24	22	8	12		Mixed	534400	104.962	105.497	69	67.5
7	CNVR_1896	105515801	105942200	10	8	3		7		Mixed	426400	105.516	105.942	69	67.5
7	CNVR_1897	105967601	105976600	4	4	4				Loss	9000	105.968	105.977	69	67.5
7	CNVR_1898	106317601	106320000	5	5	5				Loss	2400	106.318	106.32	69	67.5
7	CNVR_1899	106782401	106805800	26	26	24	2			Loss	23400	106.782	106.806	69	67.5
7	CNVR_1900	106954601	106977400	5	5		5			Loss	22800	106.955	106.977	69	67.5
7	CNVR_1901	107395801	107508000	4	4	1		3		Mixed	112200	107.396	107.508	69	67.5
7	CNVR_1902	107508001	107510400	6	6	6				Loss	2400	107.508	107.51	69	67.5
7	CNVR_1903	108016801	108023000	6	6	4	2			Loss	6200	108.017	108.023	69	67.5
7	CNVR_1904	108353801	108417400	12	10	1	11			Loss	63600	108.354	108.417	69	67.5
7	CNVR_1905	109006201	109097000	32	25	21	11			Loss	90800	109.006	109.097	69	67.5
7	CNVR_1906	109846601	109879000	5	5			5		Gain	32400	109.847	109.879	69	67.5
7	CNVR_1907	110170601	110301400	88	30	88				Loss	130800	110.171	110.301	69	67.5
7	CNVR_1908	110666601	110682800	7	7	4	3			Loss	16200	110.667	110.683	69	67.5
8	CNVR_1909	1	44400	52	30	51	1			Loss	44400	1e-06	0.0444	66	64.5
8	CNVR_1910	50001	141600	71	30	66	4	1		Mixed	91600	0.050001	0.1416	66	64.5
8	CNVR_1911	274201	330000	52	30	40	9	3		Mixed	55800	0.274201	0.33	66	64.5
8	CNVR_1912	800201	822000	12	11		11	1		Mixed	21800	0.800201	0.822	66	64.5
8	CNVR_1913	822601	909000	10	9	2	8			Loss	86400	0.822601	0.909	66	64.5
8	CNVR_1914	951401	1221600	16	12	5	11			Loss	270200	0.951401	1.2216	66	64.5
8	CNVR_1915	1617801	1651600	6	6		6			Loss	33800	1.6178	1.6516	66	64.5
8	CNVR_1916	2275601	2288000	30	30	30				Loss	12400	2.2756	2.288	66	64.5
8	CNVR_1917	2414401	2451000	24	23	23		1		Mixed	36600	2.4144	2.451	66	64.5
8	CNVR_1918	2638601	2683400	21	17	14	3	4		Mixed	44800	2.6386	2.6834	66	64.5
8	CNVR_1919	2837801	2877400	30	30	29	1			Loss	39600	2.8378	2.8774	66	64.5
8	CNVR_1920	3057001	3063600	4	4	1	3			Loss	6600	3.057	3.0636	66	64.5
8	CNVR_1921	3539001	3621800	42	23	23	5	14		Mixed	82800	3.539	3.6218	66	64.5
8	CNVR_1922	3621801	3679400	13	13	11		2		Mixed	57600	3.6218	3.6794	66	64.5
8	CNVR_1923	3681601	3717400	4	4			4		Gain	35800	3.6816	3.7174	66	64.5
8	CNVR_1924	3732401	3884800	4	4			4		Gain	152400	3.7324	3.8848	66	64.5
8	CNVR_1925	4152601	4188800	30	27	27		3		Mixed	36200	4.1526	4.1888	66	64.5
8	CNVR_1926	4300001	4302200	6	6	6				Loss	2200	4.3	4.3022	66	64.5
8	CNVR_1927	4401801	4404400	21	21	21				Loss	2600	4.4018	4.4044	66	64.5
8	CNVR_1928	4426201	4561600	104	30	94	5	5		Mixed	135400	4.4262	4.5616	66	64.5
8	CNVR_1929	4747201	4771200	7	6	2	4	1		Mixed	24000	4.7472	4.7712	66	64.5
8	CNVR_1930	5285001	5317200	12	12	6	6			Loss	32200	5.285	5.3172	66	64.5
8	CNVR_1931	5762801	5805600	13	13			13		Gain	42800	5.7628	5.8056	66	64.5
8	CNVR_1932	5864401	5913200	26	25	2	24			Loss	48800	5.8644	5.9132	66	64.5
8	CNVR_1933	6441001	6444600	15	15	15				Loss	3600	6.441	6.4446	66	64.5
8	CNVR_1934	7078001	7189400	32	30	29	1	2		Mixed	111400	7.078	7.1894	66	64.5
8	CNVR_1935	7260601	7310000	37	30	33	3		1	Mixed	49400	7.2606	7.31	66	64.5
8	CNVR_1936	7686801	7706000	9	9	2	7			Loss	19200	7.6868	7.706	66	64.5
8	CNVR_1937	7884801	7930200	8	8		8			Loss	45400	7.8848	7.9302	66	64.5
8	CNVR_1938	8142601	8175200	4	4	1	3			Loss	32600	8.1426	8.1752	66	64.5
8	CNVR_1939	8431601	8452000	4	4			4		Gain	20400	8.4316	8.452	66	64.5
8	CNVR_1940	8540801	8609000	18	15	5	13			Loss	68200	8.5408	8.609	66	64.5
8	CNVR_1941	8655601	8685200	8	7	4	4			Loss	29600	8.6556	8.6852	66	64.5
8	CNVR_1942	9290001	9327400	12	12	5	7			Loss	37400	9.29	9.3274	66	64.5
8	CNVR_1943	9616001	9652800	23	22		23			Loss	36800	9.616	9.6528	66	64.5
8	CNVR_1944	9914601	9920200	7	7	7				Loss	5600	9.9146	9.9202	66	64.5
8	CNVR_1945	9951601	9983400	15	12	2	13			Loss	31800	9.9516	9.9834	66	64.5
8	CNVR_1946	10500601	10519800	24	24	23	1			Loss	19200	10.5006	10.5198	66	64.5
8	CNVR_1947	10533201	10550600	22	22	18	4			Loss	17400	10.5332	10.5506	66	64.5
8	CNVR_1948	10788201	10818600	10	10		10			Loss	30400	10.7882	10.8186	66	64.5
8	CNVR_1949	11096001	11163400	10	8	1	8	1		Mixed	67400	11.096	11.1634	66	64.5
8	CNVR_1950	11426401	11434600	10	10	10				Loss	8200	11.4264	11.4346	66	64.5
8	CNVR_1951	12061001	12099200	34	30	30		4		Mixed	38200	12.061	12.0992	66	64.5
8	CNVR_1952	12241201	12246600	10	10	10				Loss	5400	12.2412	12.2466	66	64.5
8	CNVR_1953	12302801	14645000	110	29	35	27	48		Mixed	2342200	12.3028	14.645	66	64.5
8	CNVR_1954	14698401	14728600	26	25	22	2	2		Mixed	30200	14.6984	14.7286	66	64.5
8	CNVR_1955	14799201	15020000	36	28	29		7		Mixed	220800	14.7992	15.02	66	64.5
8	CNVR_1956	15028001	15506600	9	7	4		5		Mixed	478600	15.028	15.5066	66	64.5
8	CNVR_1957	15512801	15664000	57	30	49	6	2		Mixed	151200	15.5128	15.664	66	64.5
8	CNVR_1958	15711801	15718200	18	18	17	1			Loss	6400	15.7118	15.7182	66	64.5
8	CNVR_1959	17295001	17394200	5	5		2	3		Mixed	99200	17.295	17.3942	66	64.5
8	CNVR_1960	17503001	17527400	13	12	12		1		Mixed	24400	17.503	17.5274	66	64.5
8	CNVR_1961	17644201	17647600	5	5	5				Loss	3400	17.6442	17.6476	66	64.5
8	CNVR_1962	18210401	18243800	5	5	3	2			Loss	33400	18.2104	18.2438	66	64.5
8	CNVR_1963	18312001	18318000	22	22	22				Loss	6000	18.312	18.318	66	64.5
8	CNVR_1964	18463001	18544400	11	10	9		2		Mixed	81400	18.463	18.5444	66	64.5
8	CNVR_1965	18544801	19608000	32	19	5		27		Mixed	1063200	18.5448	19.608	66	64.5
8	CNVR_1966	19610401	19926200	8	7	6		2		Mixed	315800	19.6104	19.9262	66	64.5
8	CNVR_1967	20839801	20849200	5	5	4	1			Loss	9400	20.8398	20.8492	66	64.5
8	CNVR_1968	20999801	21508000	65	28	34	5	26		Mixed	508200	20.9998	21.508	66	64.5
8	CNVR_1969	21509001	21831000	29	17	8	1	20		Mixed	322000	21.509	21.831	66	64.5
8	CNVR_1970	22561801	22632600	53	30	43	10			Loss	70800	22.5618	22.6326	66	64.5
8	CNVR_1971	22996601	23054200	39	27	7	1	9	22	Mixed	57600	22.9966	23.0542	66	64.5
8	CNVR_1972	23074001	23110000	5	5	2	3			Loss	36000	23.074	23.11	66	64.5
8	CNVR_1973	23173801	23215400	30	30	30				Loss	41600	23.1738	23.2154	66	64.5
8	CNVR_1974	23236401	23293800	37	25	23	1	4	9	Mixed	57400	23.2364	23.2938	66	64.5
8	CNVR_1975	23388601	23392800	5	5	5				Loss	4200	23.3886	23.3928	66	64.5
8	CNVR_1976	23442201	23453200	14	14	1	13			Loss	11000	23.4422	23.4532	66	64.5
8	CNVR_1977	25140601	25142600	6	6	6				Loss	2000	25.1406	25.1426	66	64.5
8	CNVR_1978	25142601	25186000	4	4			4		Gain	43400	25.1426	25.186	66	64.5
8	CNVR_1979	25978601	25982800	6	6	6				Loss	4200	25.9786	25.9828	66	64.5
8	CNVR_1980	26231601	26238000	30	30	30				Loss	6400	26.2316	26.238	66	64.5
8	CNVR_1981	26266401	26343800	36	30	34		2		Mixed	77400	26.2664	26.3438	66	64.5
8	CNVR_1982	28069001	28089200	4	4		4			Loss	20200	28.069	28.0892	66	64.5
8	CNVR_1983	29107801	29112800	4	4	4				Loss	5000	29.1078	29.1128	66	64.5
8	CNVR_1984	29806201	29825800	9	9	1	8			Loss	19600	29.8062	29.8258	66	64.5
8	CNVR_1985	29843201	29853600	9	9	8	1			Loss	10400	29.8432	29.8536	66	64.5
8	CNVR_1986	30332801	30441000	41	28	27	12	2		Mixed	108200	30.3328	30.441	66	64.5
8	CNVR_1987	31322401	32756800	50	25	20		30		Mixed	1434400	31.3224	32.7568	66	64.5
8	CNVR_1988	32757401	32943200	41	30	30		11		Mixed	185800	32.7574	32.9432	66	64.5
8	CNVR_1989	32943201	33458000	124	30	65	7	52		Mixed	514800	32.9432	33.458	66	64.5
8	CNVR_1990	33458001	33472800	29	28	28		1		Mixed	14800	33.458	33.4728	66	64.5
8	CNVR_1991	33473601	33803000	40	26	21	4	15		Mixed	329400	33.4736	33.803	66	64.5
8	CNVR_1992	33803201	34788400	56	29	29		27		Mixed	985200	33.8032	34.7884	66	64.5
8	CNVR_1993	34788401	36561400	125	30	47	1	77		Mixed	1773000	34.7884	36.5614	66	64.5
8	CNVR_1994	36840401	37162200	6	5	3		3		Mixed	321800	36.8404	37.1622	66	64.5
8	CNVR_1995	37312801	37327800	25	25	23	2			Loss	15000	37.3128	37.3278	66	64.5
8	CNVR_1996	37356001	37358000	5	5	5				Loss	2000	37.356	37.358	66	64.5
8	CNVR_1997	37872801	37882800	22	22	18	4			Loss	10000	37.8728	37.8828	66	64.5
8	CNVR_1998	38441401	38508400	46	30	45		1		Mixed	67000	38.4414	38.5084	66	64.5
[truncated: 3,854 more rows]

## Sheet: Table S6
Table S6: Genomic Annotation Information for CNVRs from the Hainan Yellow Cattle Database.
Type		HN
Intergenic		4147
Intronic		1341
Upstream		44
Upstream;Downstream		1
Downstream		58
ncRNA_exonic		479
ncRNA_intronic		260
ncRNA_splicing		119
splicing		14
UTR3		19
UTR5		78
exonic_variant_function	frameshift deletion	2479
	nonframeshift deletion	85
	nknown	46

## Sheet: Table S7
Table S7: Genes Annotated for CNVR Variations in Hainan Yellow Cattle and Angus Cattle, Red Angus Cattle ,Hereford Cattle, Guangfeng Cattle , Brahman Cattle and Gir Cattle.HN: Hainan Yellow Cattle; AGS: Angus Cattle; RAGS: Red Angus Cattle; HF: Hereford Cattle; GF: Guangfeng Cattle; Brahman: Brahman Cattlee; Gir: Gir Cattle.
HN	AGS	RAGS	HF	GF	Brahman	Gir	Shared genes between Indian indicus cattle and Chinese indicus cattle
AARS1	AASDHPPT	ABCB1	ABCB1	ABCA2	A1BG	A1BG	ABCB1
ABCB1	ABCB1	ACTE1	ABHD12	ABCB1	A4GALT	A4GALT	ADAM1A
ABCC10	ACTE1	ADAM1A	ACTE1	ACSL5	AAAS	AACS	ADGRE3
ABHD12	ADAM1A	ADGRE3	ACVR2B	ACTE1	AACS	AARS1	AGAP1
ABL1	ADARB2	AHNAK2	ADAM1A	ADAM1A	AANAT	AATF	AOAH
ACAA1	ADGRE3	AJAP1	ADAM8	ADGRE3	AARS1	AATK	ARFIP1
ACAD9	AHNAK2	AOAH	ADARB1	AGAP1	AARS2	ABCA2	ASIC5
ACE	ANO10	ARFIP1	ADGRB1	AHNAK2	ABAT	ABCA3	ASMT
ACHE	AOAH	ARID1A	ADGRE3	ALDH1B1	ABCA1	ABCB1	B2M
ACO2	ARFIP1	ASMT	AGAP1	ANKRD31	ABCA3	ABCB8	BOLA
ACOT7	ARHGEF1	ATP2B4	AIFM3	AOAH	ABCB1	ABCC10	BPIFA2A
ACOX3	ASMT	B2M	AJAP1	ARFIP1	ABCC10	ABCC12	BVD1.15
ACP1	B2M	BoLA	AMN	ASIC5	ABCC12	ABCC8	C15H11orf34
ACSBG1	BLA-DQB	BOLA-DQA5	ANO9	ASMT	ABCC8	ABCF1	CAMK4
ACSF3	BoLA	BOLA-DQB	ANP32A	B2M	ABCG1	ABCG1	CDH12
ACSL6	BOLA-DQA2	BOSTAUV1R419	AOAH	BLNK	ABCG4	ABCG4	CDH13
ACTA1	BOLA-DQA5	BPIFA2A	ARFIP1	BoLA	ABHD12	ABHD1	CDK1
ACTR5	BOSTAUV1R419	BVD1.15	ARID1A	BOLA	ABHD17A	ABHD12	CFH
ACY1	BPIFA2A	C12H13orf46	ARID1B	BOLA-DQB	ABLIM2	ABHD16B	DEFB
ADAM1A	BVD1.15	C16H1orf105	ARPC1B	BOLA-NC1	ABO	ABHD17A	DLGAP2
ADAMTS1	CADM2	C25H7orf50	ASMT	BPIFA2A	ABR	ABHD6	DMBT1
ADAMTS17	CAMK4	CABIN1	ASMTL	BVD1.15	ABTB1	ABLIM2	DNMBP
ADAMTS2	CATHL4	CADM2	ASPG	C15H11orf34	ABTB2	ABO	EDN3
ADAMTS7	CBL	CAMK4	ASXL3	C5H12orf50	ACACA	ABR	EPPK1
ADAMTSL2	CD163L1	CATHL4	ATP8B3	CAMK4	ACACB	ABTB1	EXD3
ADCY1	CD200	CBL	ATP9B	CATHL4	ACAD9	ABTB2	FBH1
ADCY3	CDH12	CD163L1	B2M	CATHL6	ACADS	ACAA1	GALNTL6
ADCY6	CDH13	CD200	B3GAT1	CBL	ACAN	ACACA	GLB1L2
ADCY7	CDH9	CDH12	BCAR1	CBR1	ACBD4	ACACB	GPX5
ADGRB1	CDK1	CDH13	BCL11A	CCR6	ACCS	ACAD9	GSC
ADGRB2	CEP170B	CDH9	BCL2L11	CDH12	ACD	ACADS	GYPB
ADGRE3	CFH	CDK1	BEGAIN	CDH13	ACE	ACAN	HMGA2
ADI1	CHKA	CEP170B	BICRA	CDH20	ACHE	ACAP1	IFI27
ADIPOR2	CPEB2	CERK	BMP4	CDK1	ACIN1	ACCS	IFI47
ADIRF	CSMD2	CFH	BOLA-DQA5	CEPT1	ACKR3	ACD	IFNT3
ADISSP	DEFB	CFHR5	BOSTAUV1R419	CFH	ACLY	ACE	INO80
ADORA2B	DLGAP2	COPS2	BPIFA2A	CIST1	ACO2	ACE3	IRX3
ADPRHL1	DMBT1	CPEB2	BPIFB5	CSMD1	ACOT11	ACKR1	KNDC1
ADRB1	DNAJB6	CPNE8	BRD1	CYP2C89	ACOT7	ACKR3	KYAT1
ADSS1	DNMBP	CTCF	BRD3	CYP2D43	ACOX2	ACLY	LDB2
AGAP1	DOC2G	CTCFL	BRF1	DEFB	ACOX3	ACO1	LOC100141266
AHCYL1	DOK7	CYP11B1	BRSK2	DEFB10	ACOXL	ACO2	LOC100297905
AHDC1	EDN3	CYP17A1	BTBD17	DLGAP2	ACSBG1	ACOT11	LOC100298434
AHRR	EFNA5	D2HGDH	BVD1.15	DMBT1	ACSF3	ACOT7	LOC100298789
AKR1E2	EPPK1	DENND6B	C12H13orf46	DNMBP	ACSL6	ACOX2	LOC100300478
AKT2	FAM161A	DLGAP2	C22H3orf20	DOC2G	ACTA1	ACOX3	LOC100335553
ALDH1B1	FBH1	DOK7	C25H7orf50	DOK7	ACTB	ACOXL	LOC100336476
ALDOA	GAL3ST1	EDN3	C7H19orf67	DPEP1	ACTE1	ACP5	LOC100337044
ALG12	GALNTL6	EEF1D	CAMK2N1	DPPA2	ACTG1	ACSBG1	LOC100337053
ALOX15B	GNAS	EFCAB8	CAMK2N2	DPRX	ACTL10	ACSBG2	LOC100337081
ALPI	GPX5	EFNA5	CAMK4	EDN3	ACTL8	ACSF3	LOC100847738
ALPL	GSTA1	EHMT1	CAPN10	EFCAB13	ACTMAP	ACSL6	LOC100848171
ALS2CL	H1-7	EMC10	CARS1	EFCAB8	ACTN1	ACTA1	LOC101902435
AMBRA1	H2AC19	EPPK1	CATHL4	ELF3	ACTN4	ACTB	LOC101902704
AMOTL2	H3C14	EVC2	CBL	EMB	ACTR1B	ACTE1	LOC101902742
AMZ1	HMGA2	EXOC3L4	CCDC188	EPPK1	ACTR3B	ACTL7A	LOC101903252
ANK1	IDUA	FAM131C	CCDC28B	EXD3	ACTR5	ACTMAP	LOC101904148
ANKMY1	IFI47	FBH1	CCND2	FAM131C	ACTRT2	ACTN1	LOC101905453
ANKRD11	IFITM1	FOXF2	CD200	FBH1	ACVRL1	ACTN4	LOC101906200
ANKRD13D	IFNB3	GAL3ST1	CDH12	FBXL13	ADAM11	ACTRT2	LOC101906312
ANKRD23	IFNT2	GALNTL6	CDH13	GABRG3	ADAM12	ACVR1B	LOC101906456
ANKRD33B	IFNT3	GAPVD1	CDK1	GAL3ST1	ADAM17	ACVR2B	LOC104969863
ANKRD65	IGCGAMMA	GBGT1	CFH	GALNTL6	ADAM19	ADA	LOC104970957
ANKRD9	IGF1R	GNMT	CHKA	GAT	ADAM1A	ADA2	LOC104972343
ANO1	IGFN1	GPX5	CIST1	GBP4	ADAM33	ADAD2	LOC107131218
ANO10	IGHE	GRIN1	CLEC18C	GLB1L2	ADAMTS1	ADAM11	LOC107131258
ANO9	INCENP	H2AC18	CLUH	GNLY	ADAMTS10	ADAM15	LOC107131287
ANP32A	INO80	H2BC20	COL11A2	GPX5	ADAMTS14	ADAM1A	LOC112441461
AOAH	JAKMIP3	HMGA2	COL5A1	GSC	ADAMTS15	ADAM33	LOC112441462
AP1B1	KDM6B	IFI47	COL6A2	GTF2A1L	ADAMTS16	ADAMTS10	LOC112441494
AP1G2	KHDRBS2	IFITM1	COPS2	GYPB	ADAMTS17	ADAMTS13	LOC112441508
AP1S1	KIF14	IFNT2	CPEB2	H2AC19	ADAMTS18	ADAMTS14	LOC112441538
AP2A2	KIF19	IFNT3	CPNE8	H3C14	ADAMTS2	ADAMTS15	LOC112441815
AP5B1	KIF21B	IGF1R	CRACR2B	HAVCR1	ADAMTS7	ADAMTS16	LOC112441816
AP5Z1	KIR3DL2	IGFN1	CROCC2	HMGA2	ADAMTS8	ADAMTS17	LOC112441879
APBA2	KLHL30	IGHM	CSMD2	IFI27	ADAMTS9	ADAMTS2	LOC112442047
APLNR	KNDC1	INIP	CTBP1	IFI47	ADAMTSL2	ADAMTS4	LOC112442048
APMAP	KYAT1	INO80	CUX1	IFITM1	ADAMTSL3	ADAMTS7	LOC112442063
ARFIP1	LDB2	INPP5A	CYP11B1	IFNAD	ADAMTSL4	ADAMTS8	LOC112442064
ARHGAP10	LOC100140174	IRS2	CYP17A1	IFNB1	ADAMTSL5	ADAMTS9	LOC112442065
ARHGAP23	LOC100140412	IRX4	CYP26B1	IFNT2	ADAP1	ADAMTSL3	LOC112442239
ARHGAP33	LOC100141266	JAG2	DEFB	IFNT3	ADAR	ADAMTSL4	LOC112442366
ARHGAP39	LOC100295712	JAKMIP3	DES	IL32	ADARB1	ADAMTSL5	LOC112442368
ARHGAP8	LOC100296195	KCNT1	DGKD	INO80	ADARB2	ADAP1	LOC112443194
ARHGEF10	LOC100296627	KCTD1	DIPK1B	IRX3	ADCK1	ADAP2	LOC112443425
ARHGEF10L	LOC100296752	KHDRBS2	DLGAP2	JSP.1	ADCK2	ADAR	LOC112444466
ARHGEF4	LOC100298789	KIF19	DMBT1	KCNH1	ADCY1	ADARB1	LOC112444838
ARHGEF7	LOC100299045	KIR3DL2	DMRT3	KCNIP3	ADCY3	ADARB2	LOC112444840
ARID1A	LOC100300478	KNDC1	DNAH2	KHDRBS2	ADCY5	ADCK1	LOC112444871
ARID1B	LOC100300806	KYAT1	DNAJB6	KHDRBS3	ADCY6	ADCY1	LOC112445860
ARID3B	LOC100301305	LDB2	DNLZ	KIF14	ADCY7	ADCY3	LOC112445945
ARL3	LOC100336476	LOC100140174	DOK7	KIF19	ADCY8	ADCY5	LOC112446022
ARMC5	LOC100336631	LOC100141266	DSP	KIR3DS1	ADCYAP1	ADCY6	LOC112446412
ARMC6	LOC100336900	LOC100295712	DTX4	KLHL5	ADCYAP1R1	ADCY7	LOC112446470
ARMC7	LOC100337044	LOC100296163	DUSP8	KNDC1	ADD1	ADCY8	LOC112446673
ARMC9	LOC100337053	LOC100296627	DVL1	KYAT1	ADD2	ADCY9	LOC112446742
ARRB2	LOC100337076	LOC100296752	EDN3	LDB2	ADGRA1	ADCYAP1R1	LOC112446748
ARSA	LOC100847738	LOC100298789	EEFSEC	LHX4	ADGRA2	ADD1	LOC112447334
ARSB	LOC100848100	LOC100299045	EGR2	LOC100139061	ADGRB1	ADD2	LOC112447526
ARSG	LOC100848463	LOC100300478	EHMT1	LOC100140174	ADGRD1	ADGRA1	LOC112448582
ARVCF	LOC100849046	LOC100301305	ELF3	LOC100140223	ADGRD2	ADGRA2	LOC112449072
ASB13	LOC100851552	LOC100336476	EMG1	LOC100140261	ADGRE3	ADGRB1	LOC112449074
ASCL1	LOC100852077	LOC100336589	EMILIN3	LOC100141258	ADGRE5	ADGRB2	LOC112449294
ASIC1	LOC101902366	LOC100336900	EN2	LOC100141266	ADGRF3	ADGRD1	LOC112449356
ASIC5	LOC101902461	LOC100337044	EPPK1	LOC100295712	ADGRG3	ADGRD2	LOC112449357
ASMT	LOC101902630	LOC100337053	ERFE	LOC100295750	ADGRG5	ADGRE3	LOC112449367
ASPG	LOC101902704	LOC100337076	FAM166A	LOC100296255	ADGRL1	ADGRE5	LOC132342076
ASTN2	LOC101902742	LOC100337081	FBH1	LOC100296627	ADIG	ADGRG1	LOC132342082
ATN1	LOC101902787	LOC100337274	FBRSL1	LOC100297540	ADIPOR1	ADGRG5	LOC132342088
ATP10A	LOC101903252	LOC100337457	FGF9	LOC100297905	ADIPOR2	ADGRL1	LOC132342310
ATP10D	LOC101903301	LOC100847738	FGFR3	LOC100298434	ADISSP	ADIG	LOC132342667
ATP11A	LOC101903586	LOC100848100	FOSL2	LOC100298789	ADM	ADIPOR1	LOC132342884
ATP1A2	LOC101903755	LOC100848171	FOXC1	LOC100299045	ADNP2	ADM	LOC132343404
ATP2B2	LOC101904151	LOC100848463	FOXD3	LOC100299712	ADORA2B	ADNP2	LOC132343405
ATP2B4	LOC101905165	LOC100849046	FOXG1	LOC100300014	ADPGK	ADORA1	LOC132343985
ATP6V1FNB	LOC101905453	LOC101902366	FOXO3	LOC100300051	ADPRHL1	ADORA2A	LOC132343988
B2M	LOC101906312	LOC101902461	FZD5	LOC100300478	ADPRS	ADORA2B	LOC132345942
B3GNT7	LOC101906456	LOC101902704	FZD8	LOC100300896	ADRA2A	ADRA2A	LOC132346281
B3GNTL1	LOC101906567	LOC101902742	GABBR1	LOC100301305	ADRA2B	ADRA2B	LOC132346583
B4GALNT1	LOC101906893	LOC101902902	GAL3ST1	LOC100335553	ADRA2C	ADRA2C	LOC132346771
B4GALNT3	LOC101907627	LOC101903252	GAL3ST2	LOC100336443	ADRM1	ADRB1	LOC132346973
B4GALNT4	LOC101907758	LOC101903301	GALNTL6	LOC100336448	ADSL	ADRM1	LOC407148
B4GALT7	LOC101909082	LOC101903434	GAS6	LOC100336475	ADTRP	AFAP1	LOC506989
B4GAT1	LOC104968656	LOC101903586	GBX1	LOC100336476	AEN	AFAP1L2	LOC508459
BAD	LOC104969863	LOC101903854	GIT1	LOC100336631	AFAP1	AFDN	LOC511409
BAG5	LOC104969893	LOC101904148	GLIS2	LOC100336766	AFAP1L2	AGAP1	LOC515276
BAHD1	LOC104970137	LOC101904151	GMDS	LOC100336941	AFDN	AGAP2	LOC519132
BAK1	LOC104970253	LOC101904187	GNAS	LOC100336982	AGAP1	AGFG2	LOC523431
BARHL2	LOC104970698	LOC101905165	GNB1L	LOC100337044	AGAP3	AGPAT4	LOC526789
BBC3	LOC104970957	LOC101905453	GPR27	LOC100337053	AGBL1	AGRP	LOC529792
BCAM	LOC104972343	LOC101906171	GPX5	LOC100337076	AGBL5	AGT	LOC538060
BCAS3	LOC104975719	LOC101906312	GRID1	LOC100337081	AGFG1	AGXT	LOC615768
BCL11A	LOC107131209	LOC101906447	GRIN1	LOC100337108	AGPAT1	AHCYL1	LOC616149
BCL11B	LOC107131218	LOC101906456	GRIN2A	LOC100337274	AGPAT3	AHDC1	LOC617219
BCL2L11	LOC107131254	LOC101906567	GRWD1	LOC100847738	AGPAT4	AHNAK	LOC618581
BCL3	LOC107131258	LOC101906837	GSTT4	LOC100848077	AGT	AHRR	LOC781635
BCR	LOC107131287	LOC101906893	H2BC20	LOC100848100	AGTRAP	AHSA1	LOC781726
BEGAIN	LOC107131473	LOC101907227	H3C14	LOC100848171	AGXT	AIFM2	LOC781990
BFSP2	LOC107131498	LOC101907627	HDGFL2	LOC100848331	AHCYL1	AIRE	LOC782101
BICRA	LOC107132586	LOC101907758	HIRA	LOC100848815	AHDC1	AJAP1	LOC784727
BIN1	LOC107133172	LOC101909082	HMGA2	LOC100848850	AHNAK	AK8	LOC785756
BLACAT1	LOC112441461	LOC101909083	ID4	LOC100850276	AHRR	AKAP1	LOC785803
BMP4	LOC112441462	LOC104968656	IFI47	LOC100851552	AIFM2	AKAP13	LOC786350
BMP6	LOC112441477	LOC104969863	IFITM2	LOC100852077	AIRE	AKAP8L	LOC786594
BMP8A	LOC112441484	LOC104969893	IFNB1	LOC101902435	AJAP1	AKAP9	LOC786987
BMP8B	LOC112441494	LOC104970137	IFNT2	LOC101902490	AK8	AKR1E2	LOC788150
BOLA	LOC112441508	LOC104970957	IGF1R	LOC101902630	AKAP1	AKT2	LOC790886
BOLA-DQB	LOC112441530	LOC104972274	IGF2BP2	LOC101902704	AKAP13	ALDH1L1	MDGA2
BPIFA2A	LOC112441537	LOC104972343	IGSF21	LOC101902742	AKAP3	ALDH3A2	MIC1
BRD1	LOC112441538	LOC104973089	IKBKE	LOC101902787	AKAP8L	ALDOC	MTNR1B
BRF1	LOC112441636	LOC104975936	IL17REL	LOC101902902	AKAP9	ALG3	MYO9A
BRSK2	LOC112441814	LOC107131218	IMPDH1	LOC101903252	AKR1B1	ALK	NEB
BRWD1	LOC112441816	LOC107131254	INCENP	LOC101903261	AKT2	ALKAL2	NEK5
BTBD17	LOC112441879	LOC107131258	INHBB	LOC101903586	ALAD	ALOX12	OR1AH3
BTBD2	LOC112442047	LOC107131287	INIP	LOC101903755	ALAS1	ALOX15B	OR2A67
BTD	LOC112442065	LOC107131588	INO80	LOC101903933	ALCAM	ALOX5	OR2AG1
BUB3	LOC112442214	LOC107132586	INPP5A	LOC101904148	ALDH16A1	ALPK3	OR2AV2
BVD1.15	LOC112442215	LOC107133172	INSIG1	LOC101905165	ALDH1A3	ALPL	OR4S1
C15H11orf34	LOC112442239	LOC112441461	INSM1	LOC101905453	ALDH1B1	ALS2CL	OR51A7
C17H12orf43	LOC112442322	LOC112441462	IQSEC1	LOC101905894	ALDH1L1	ALX4	OR51A8B
C17H22orf15	LOC112442368	LOC112441473	IRS1	LOC101906200	ALDH3A2	AMER3	OR51F5C
C18H16orf74	LOC112442379	LOC112441477	IRS2	LOC101906312	ALDH3B1	AMFR	OR51P1B
C18H19orf81	LOC112442391	LOC112441484	JAG2	LOC101906447	ALDH4A1	AMN	OR52Z17
C19H17orf80	LOC112442575	LOC112441494	JAKMIP3	LOC101906456	ALDOC	AMOTL1	OR5B145
C22H3orf84	LOC112442669	LOC112441508	JMJD8	LOC101906567	ALG12	AMOTL2	OR6C202
C25H16orf90	LOC112442676	LOC112441538	KBTBD11	LOC101906569	ALK	AMPD2	OR6C38
C28H1orf131	LOC112442726	LOC112441636	KCNH1	LOC101906837	ALKAL2	AMZ1	OR6C4C
C2CD4D	LOC112442729	LOC112441814	KCNH2	LOC101906893	ALKBH5	AMZ2	OR8A1
C5H22orf23	LOC112443149	LOC112441879	KCTD1	LOC101907227	ALLC	ANAPC11	OR8C26
C6H4orf48	LOC112443194	LOC112442047	KDM6B	LOC101907627	ALOX12	ANGEL1	OR9S43B
C9H6orf120	LOC112443200	LOC112442048	KIF14	LOC101907758	ALOX15	ANGPTL2	PDE5A
C9H6orf163	LOC112443761	LOC112442062	KIF19	LOC101908107	ALOX5	ANGPTL6	PFKFB3
CA4	LOC112443864	LOC112442063	KIF1A	LOC101908134	ALPK3	ANHX	PGBD5
CACNA1A	LOC112444312	LOC112442067	KLC1	LOC101909082	ALPL	ANK1	PHF21A
CACNA1B	LOC112444466	LOC112442214	KLF13	LOC104968634	ALS2CL	ANKMY1	PIK3C2B
CACNA1S	LOC112444479	LOC112442215	KLF15	LOC104968656	ALX4	ANKRD11	PKHD1L1
CAD	LOC112444495	LOC112442239	KLHL14	LOC104969863	AMBP	ANKRD13B	PLEKHB1
CADM2	LOC112444532	LOC112442366	KMT2C	LOC104969893	AMBRA1	ANKRD13D	PLSCR4
CALM1	LOC112444840	LOC112442368	KNDC1	LOC104970173	AMER2	ANKRD27	PNPLA3
CAMK2G	LOC112444847	LOC112442379	KRTAP9-2	LOC104970253	AMFR	ANKRD33	PPP1R12B
CAMK4	LOC112444871	LOC112442408	KYAT1	LOC104970698	AMH	ANKRD33B	PRKAB2
CAPN1	LOC112445945	LOC112442575	LARGE2	LOC104970957	AMOTL1	ANKRD34A	RAD18
CAPZB	LOC112445980	LOC112442676	LARP1	LOC104971426	AMOTL2	ANKRD53	SEC14L6
CARD10	LOC112445995	LOC112442729	LDB2	LOC104972343	AMPD2	ANKRD54	SERPINA5
CARD9	LOC112446022	LOC112442753	LGR6	LOC104973089	AMPD3	ANKRD9	SHOX
CARS1	LOC112446412	LOC112443175	LHX1	LOC107131218	AMZ2	ANKS1A	SLC10A6
CARS2	LOC112446440	LOC112443194	LHX9	LOC107131254	ANGEL1	ANKS3	SLC2A5
CATHL1	LOC112446445	LOC112443200	LIN28A	LOC107131258	ANGPT4	ANO1	SPINK9
CATSPER3	LOC112446470	LOC112443425	LIPG	LOC107131287	ANGPTL2	ANO10	STUM
CAVIN1	LOC112446473	LOC112443761	LMF1	LOC107131467	ANHX	ANO2	SUN3
CBARP	LOC112446672	LOC112444312	LNPEP	LOC107131469	ANK1	ANO8	SYNE1
CBLN1	LOC112446742	LOC112444466	LOC100139061	LOC107131476	ANKMY1	ANO9	TAGLN3
CBR1	LOC112446749	LOC112444479	LOC100140174	LOC107131597	ANKRD10	ANP32A	TMCO1
CBX2	LOC112447087	LOC112444495	LOC100140695	LOC107132586	ANKRD11	ANP32B	TNFSF10
CBX4	LOC112447312	LOC112444529	LOC100141266	LOC107132831	ANKRD13D	ANPEP	TRPM5
CBX6	LOC112447334	LOC112444532	LOC100297709	LOC107133059	ANKRD17	ANXA11	TRPM6
CBX7	LOC112448402	LOC112444840	LOC100298789	LOC107133172	ANKRD24	ANXA6	TSBP1
CC2D1B	LOC112448411	LOC112444847	LOC100299045	LOC112441461	ANKRD27	ANXA8L1	TTLL8
CCDC12	LOC112448552	LOC112445860	LOC100300478	LOC112441462	ANKRD33B	ANXA9	TXLNA
CCDC177	LOC112448582	LOC112445945	LOC100336476	LOC112441473	ANKRD39	AOAH	ULBP17
CCDC194	LOC112449072	LOC112445980	LOC100336589	LOC112441477	ANKRD60	AOC2	VWA8
CCDC78	LOC112449074	LOC112446022	LOC100336631	LOC112441484	ANKS1A	AP1B1	WC1.3
CCNE2	LOC112449111	LOC112446354	LOC100337044	LOC112441494	ANO1	AP1G2	WDFY3
CCNF	LOC112449258	LOC112446412	LOC100337053	LOC112441499	ANO10	AP1M1	WDR36
CCNK	LOC112449294	LOC112446470	LOC100337108	LOC112441508	ANO2	AP1M2	WSCD2
CCNO	LOC112449356	LOC112446673	LOC100337274	LOC112441521	ANO7	AP1S1	YEATS4
CD40	LOC112449357	LOC112446742	LOC100847320	LOC112441538	ANO9	AP2A1
CD81	LOC132342071	LOC112447312	LOC100848171	LOC112441549	ANP32A	AP2A2
CDC42BPB	LOC132342072	LOC112447334	LOC100848463	LOC112441636	ANP32B	AP2B1
CDC42BPG	LOC132342076	LOC112447526	LOC100850574	LOC112441814	ANPEP	AP2M1
CDH12	LOC132342082	LOC112447767	LOC100851552	LOC112441815	ANTXRL	AP2S1
CDH13	LOC132342088	LOC112447877	LOC100852077	LOC112441816	ANXA11	AP3M2
CDHR4	LOC132342095	LOC112448552	LOC101902704	LOC112441879	ANXA6	AP3S2
CDK1	LOC132342100	LOC112448582	LOC101902742	LOC112442047	AOAH	AP5B1
CDK18	LOC132342310	LOC112449072	LOC101903200	LOC112442048	AP1B1	APBA1
CDK2AP1	LOC132342373	LOC112449074	LOC101903252	LOC112442063	AP1M1	APBA2
CDK5RAP2	LOC132342653	LOC112449111	LOC101903301	LOC112442064	AP1S1	APC2
CDK6	LOC132342654	LOC112449294	LOC101904413	LOC112442065	AP2A1	APCDD1L
CDYL	LOC132342884	LOC112449356	LOC101905165	LOC112442088	AP2A2	APH1A
CEBPB	LOC132343124	LOC112449357	LOC101905453	LOC112442214	AP2B1	APLNR
CECR2	LOC132343247	LOC132342070	LOC101905894	LOC112442239	AP2S1	APMAP
CELF3	LOC132343404	LOC132342072	LOC101906171	LOC112442322	AP3B2	APOA4
CELSR2	LOC132343405	LOC132342076	LOC101906312	LOC112442366	AP3M2	APOA5
CENPX	LOC132343634	LOC132342082	LOC101906456	LOC112442368	AP3S2	APOM
CEP170B	LOC132343676	LOC132342088	LOC101906490	LOC112442416	AP5B1	APP
CES4A	LOC132343927	LOC132342095	LOC101906567	LOC112442575	AP5Z1	AQP1
CFAP100	LOC132343971	LOC132342100	LOC101907109	LOC112442670	APBA1	AQP2
CFAP46	LOC132343985	LOC132342108	LOC101907227	LOC112442676	APBA2	AQP3
CFAP65	LOC132343988	LOC132342121	LOC101907330	LOC112442725	APBB1	AQP5
CFAP74	LOC132344037	LOC132342310	LOC101907627	LOC112442726	APC2	AQP8
CFAP99	LOC132344952	LOC132342374	LOC101909082	LOC112442728	APCDD1	ARAP1
CFH	LOC132344959	LOC132342653	LOC104968634	LOC112442753	APCDD1L	ARAP3
CHADL	LOC132345125	LOC132342654	LOC104968656	LOC112443147	APLP2	ARFIP1
CHCHD6	LOC132345173	LOC132342666	LOC104969863	LOC112443194	APMAP	ARHGAP10
CHD2	LOC132345380	LOC132343247	LOC104969893	LOC112443200	APOA1	ARHGAP21
CHD3	LOC132345520	LOC132343404	LOC104970137	LOC112443213	APOA4	ARHGAP22
CHKA	LOC132345942	LOC132343405	LOC104970253	LOC112443425	APOBEC3H	ARHGAP23
CHKB	LOC132346026	LOC132343634	LOC104970698	LOC112443452	APOC4	ARHGAP27
CHMP2A	LOC132346281	LOC132343676	LOC104970957	LOC112443481	AQP12	ARHGAP39
CHPF2	LOC132346506	LOC132343971	LOC104972274	LOC112443761	AQP6	ARHGAP44
CHRD	LOC132346710	LOC132343985	LOC104972343	LOC112444312	ARAP1	ARHGAP8
CHST2	LOC132346771	LOC132343988	LOC104973089	LOC112444466	ARAP3	ARHGEF1
CHST8	LOC132346810	LOC132344125	LOC104974554	LOC112444479	ARF5	ARHGEF10
CIC	LOC132346973	LOC132344952	LOC104975936	LOC112444532	ARFGAP3	ARHGEF10L
CITED2	LOC407148	LOC132344959	LOC107131218	LOC112444838	ARFIP1	ARHGEF15
CLBA1	LOC506989	LOC132345125	LOC107131258	LOC112444840	ARHGAP10	ARHGEF16
CLCNKA	LOC508459	LOC132345520	LOC107131287	LOC112444847	ARHGAP20	ARHGEF18
CLDN19	LOC510520	LOC132345596	LOC107132181	LOC112444871	ARHGAP22	ARHGEF19
CLMP	LOC514552	LOC132345942	LOC107132586	LOC112445860	ARHGAP23	ARHGEF2
CLPTM1	LOC519132	LOC132346026	LOC107133172	LOC112445945	ARHGAP27	ARHGEF4
CMIP	LOC526789	LOC132346281	LOC112441461	LOC112445996	ARHGAP39	ARHGEF40
CMTR1	LOC529792	LOC132346506	LOC112441462	LOC112446022	ARHGAP45	ARHGEF5
CNBP	LOC530556	LOC132346583	LOC112441477	LOC112446412	ARHGEF10	ARHGEF7
CNGB1	LOC532207	LOC132346710	LOC112441508	LOC112446440	ARHGEF10L	ARID1A
CNTFR	LOC538060	LOC132346771	LOC112441537	LOC112446445	ARHGEF11	ARID1B
CNTN2	LOC615768	LOC132346973	LOC112441538	LOC112446470	ARHGEF15	ARID3B
COL12A1	LOC617219	LOC407148	LOC112441539	LOC112446473	ARHGEF16	ARL10
COL17A1	LOC618581	LOC506989	LOC112441582	LOC112446673	ARHGEF17	ARL16
COL18A1	LOC618664	LOC508459	LOC112441637	LOC112446742	ARHGEF18	ARL2BP
COL2A1	LOC618787	LOC509830	LOC112441816	LOC112446748	ARHGEF19	ARMC12
COL4A1	LOC768229	LOC510520	LOC112441879	LOC112446749	ARHGEF2	ARMC5
COL5A3	LOC781004	LOC511354	LOC112442047	LOC112447312	ARHGEF25	ARMC9
COL6A1	LOC781635	LOC511409	LOC112442048	LOC112447334	ARHGEF4	ARMH3
COL6A2	LOC782101	LOC514257	LOC112442064	LOC112447477	ARHGEF40	ARNT2
COL9A2	LOC783329	LOC519132	LOC112442067	LOC112447526	ARHGEF7	ARPC1A
COL9A3	LOC783680	LOC522763	LOC112442088	LOC112447756	ARID1A	ARPIN
COPZ1	LOC784038	LOC523431	LOC112442207	LOC112447760	ARID1B	ARRB1
COQ8A	LOC784305	LOC526789	LOC112442214	LOC112447877	ARID3A	ARRB2
CORO6	LOC784932	LOC529792	LOC112442215	LOC112448411	ARID3B	ARSA
CPEB2	LOC785445	LOC530556	LOC112442239	LOC112448552	ARIH2	ASAP1
CPLX1	LOC785803	LOC532207	LOC112442322	LOC112448582	ARL2	ASB1
CPNE5	LOC785982	LOC538060	LOC112442324	LOC112449072	ARL3	ASB10
CPTP	LOC786350	LOC613699	LOC112442366	LOC112449074	ARL4C	ASB13
CPZ	LOC786594	LOC614402	LOC112442368	LOC112449111	ARL6IP4	ASB18
CRAT	LOC787931	LOC615768	LOC112442379	LOC112449294	ARL8A	ASB2
CRMP1	LOC788150	LOC617219	LOC112442575	LOC112449356	ARMC12	ASCC2
CROCC	LOC789005	LOC618581	LOC112442725	LOC112449357	ARMC6	ASCL1
CROCC2	LOC789205	LOC618787	LOC112442957	LOC112449367	ARMC8	ASCL2
CRYAA	LOC790886	LOC768229	LOC112443147	LOC132342070	ARMC9	ASGR2
CRYBG2	LRATD1	LOC781004	LOC112443193	LOC132342071	ARMH1	ASIC1
CSF2RB	MDGA2	LOC781635	LOC112443194	LOC132342076	ARMH3	ASIC2
CSNK1D	MED15	LOC781710	LOC112443200	LOC132342082	ARNT2	ASIC3
CSNK1E	MGC134105	LOC781726	LOC112443203	LOC132342088	ARPC1A	ASIC5
CSNK1G2	MGC137055	LOC781990	LOC112443481	LOC132342095	ARPC1B	ASL
CTDSP1	MIC1	LOC782101	LOC112443761	LOC132342100	ARPIN	ASMT
CTDSPL	MRPL23	LOC783535	LOC112443785	LOC132342310	ARRB1	ASMTL
CTIF	MTNR1B	LOC784305	LOC112444312	LOC132342373	ARRB2	ASPG
CTSF	MUC2	LOC784727	LOC112444466	LOC132342374	ARRDC1	ASPHD1
CUX1	MUC5B	LOC784932	LOC112444495	LOC132342381	ARSA	ASPSCR1
CXCL16	MYO9A	LOC785803	LOC112444840	LOC132342652	ARSB	ASRGL1
CXXC1	NEB	LOC785982	LOC112444871	LOC132342653	ARSG	ASS1
CYB561D1	NEK5	LOC786350	LOC112445945	LOC132342657	ART1	ASTL
CYB5R3	NFIC	LOC786594	LOC112445995	LOC132342667	ARVCF	ASTN2
CYP11B1	NOL4L	LOC786974	LOC112446412	LOC132342739	ASAP1	ASXL1
CYP26B1	OBSCN	LOC786987	LOC112446470	LOC132342884	ASAP2	ATAD3A
CYP2D14	OR10D5D	LOC787423	LOC112446673	LOC132343247	ASB1	ATF5
CYP2E1	OR13E15	LOC788150	LOC112446742	LOC132343404	ASB10	ATF6B
DAB2IP	OR13J1B	LOC789205	LOC112446756	LOC132343405	ASB16	ATG13
DACH1	OR1L4	LOC790886	LOC112447312	LOC132343634	ASB18	ATG16L2
DACT2	OR2AG1	MAD1L1	LOC112447334	LOC132343676	ASCL1	ATG7
DAGLA	OR2AK3	MAML3	LOC112447526	LOC132343927	ASCL2	ATN1
DBF4B	OR2AZ3B	MAP3K21	LOC112447756	LOC132343971	ASGR2	ATP10A
DBNL	OR2T13	MCC	LOC112447767	LOC132343985	ASIC1	ATP10D
DCTN1	OR2W1	MDGA2	LOC112447880	LOC132343988	ASIC2	ATP11A
DDA1	OR4C1L	MFN1	LOC112448552	LOC132344023	ASIC3	ATP13A1
DDX11	OR4F14J	MGC134105	LOC112448582	LOC132344037	ASIC5	ATP1A2
DDX49	OR51A7	MGC137055	LOC112448893	LOC132344128	ASL	ATP2A3
DEF6	OR51F5C	MIC1	LOC112449072	LOC132344952	ASMT	ATP2B2
DEFB	OR51L15	MMP1	LOC112449074	LOC132344959	ASPG	ATP2B4
DENND1A	OR51L1B	MNX1	LOC112449110	LOC132345173	ASPSCR1	ATP4B
DENND2B	OR51L22	MTNR1B	LOC112449111	LOC132345520	ASRGL1	ATP5PD
DEPDC5	OR51P1B	MUC2	LOC112449258	LOC132345942	ASS1	ATP6V0E2
DGKD	OR52AB10	MUC5B	LOC112449294	LOC132346097	ASTL	ATP6V1B1
DGKQ	OR52B4L	MYO9A	LOC112449356	LOC132346281	ASTN2	ATP6V1C2
DHRS11	OR52S24B	MZT2B	LOC112449363	LOC132346506	ATAD3A	ATP8B2
DHRS3	OR5AN1L	NCAPD3	LOC132342070	LOC132346583	ATCAY	ATP8B3
DIABLO	OR5B145	NEB	LOC132342071	LOC132346640	ATF4	ATP9A
DIP2A	OR6C22	NEK5	LOC132342072	LOC132346710	ATF5	ATP9B
DIPK1B	OR6C282	NOP53	LOC132342076	LOC132346771	ATF6B	ATRAID
DLG4	OR6C74C	NR1D2	LOC132342082	LOC132346810	ATG13	ATRIP
DLG5	OR6K4	OBSCN	LOC132342088	LOC132346924	ATG16L1	ATXN2L
DLGAP2	OR8B1AK	OR10D5D	LOC132342095	LOC132346973	ATG16L2	ATXN7L3
DLK1	OR8C26	OR13C1	LOC132342100	LOC282255	ATG7	AURKAIP1
DLL1	OR8J16	OR13J1G	LOC132342310	LOC407148	ATG9A	AURKC
DLL4	OR8K63	OR2AG1G	LOC132342373	LOC506989	ATOH1	AVP
DLX6	OR8K66	OR2AK3	LOC132342653	LOC507055	ATOH8	AVPR1B
DMBT1	OR9A18	OR2AZ3	LOC132342657	LOC508459	ATP10A	AXIN1
DMRTA2	OR9S36B	OR2B28	LOC132342862	LOC508858	ATP10D	AXIN2
DMTN	OR9S43	OR2W1	LOC132342884	LOC510382	ATP11A	AXL
DNAH1	OR9S43B	OR2W1D	LOC132343317	LOC510520	ATP12A	AZIN2
DNAH6	OSBP2	OR4F14J	LOC132343404	LOC511354	ATP13A1	B2M
DNAI2	PAM	OR51A7	LOC132343405	LOC511409	ATP1A2	B3GAT1
DNAJA3	PDE5A	OR51F5C	LOC132343927	LOC511695	ATP1A4	B3GAT2
DNAJB6	PEX6	OR51L15	LOC132343971	LOC512440	ATP2A3	B3GAT3
DNMBP	PGBD5	OR51P1B	LOC132343988	LOC513573	ATP2B2	B3GLCT
DNPEP	PHF21A	OR52B4L	LOC132344023	LOC513767	ATP2C2	B3GNT7
DOC2A	PKHD1L1	OR52J3	LOC132344125	LOC513941	ATP4B	B3GNTL1
DPCD	PLEKHB1	OR52N2H	LOC132344952	LOC514121	ATP6V0C	B4GALNT1
DPEP1	PLSCR4	OR52S24B	LOC132345520	LOC514552	ATP6V1B1	B4GALNT3
DPH1	PLXNA1	OR56B2E	LOC132345569	LOC515276	ATP6V1C2	B4GALNT4
DPP6	PPM1B	OR5B145	LOC132345597	LOC517828	ATP6V1E1	BACE1
DRD4	PTPN13	OR5D14	LOC132345942	LOC518612	ATP7B	BAD
DTNBP1	RAD18	OR6C1N	LOC132346026	LOC518623	ATP8A2	BAG3
DUSP4	RASA3	OR6C74C	LOC132346281	LOC519132	ATP8B2	BAG6
DUSP8	RGS17	OR6C7G	LOC132346506	LOC522763	ATP8B3	BAHCC1
DYNC2I1	RHOBTB2	OR6K4	LOC132346583	LOC523431	ATP9A	BAHD1
DYSF	SAFB	OR8B1AN	LOC132346710	LOC523510	ATXN1L	BAIAP2
EAPP	SEC14L4	OR8B60	LOC132346771	LOC523762	ATXN2L	BAIAP2L1
EBF1	SEC14L6	OR8C26	LOC132346973	LOC526789	ATXN7	BAIAP2L2
EBF2	SEPTIN5	OR8G3E	LOC282255	LOC529792	ATXN7L3	BAK1
EBF3	SERPINA5	OR8J3F	LOC407145	LOC530556	AURKAIP1	BANP
EBF4	SHH	OR9A17	LOC508459	LOC532207	AUTS2	BARHL1
ECE1	SHISA9	OR9S36	LOC508858	LOC538060	AVIL	BARHL2
EDN3	SHOX	OR9S36B	LOC509513	LOC615768	AVP	BARX1
EEFSEC	SLC10A6	OR9S43B	LOC511409	LOC616149	AXIN1	BARX2
EFNA5	SLC2A5	OSBP2	LOC511695	LOC617219	AXIN2	BAZ1B
EGR1	SLC4A3	PALD1	LOC514121	LOC617406	AXL	BBC3
EGR2	SLCO3A1	PAM	LOC514552	LOC618140	AZGP1	BBS1
EHBP1L1	SMIM13	PANX2	LOC522763	LOC618289	AZIN2	BCAN
EHMT1	SMURF2	PATZ1	LOC526789	LOC618456	B2M	BCAR1
EHMT2	SPINK9	PCSK1	LOC529792	LOC618541	B3GAT1	BCAS4
EMG1	SRRM3	PDGFA	LOC530556	LOC618581	B3GLCT	BCL11A
EMID1	ST8SIA2	PEX6	LOC532207	LOC618943	B3GNT7	BCL11B
EMILIN2	STUM	PGBD5	LOC536229	LOC781494	B3GNTL1	BCL2L11
EMX2	SUN3	PHF21A	LOC538060	LOC781635	B4GALNT4	BCL2L13
EN1	TAGLN3	PHF21B	LOC613699	LOC781710	B4GALT1	BCL2L2
EN2	TARP	PKHD1L1	LOC614402	LOC781726	B4GALT7	BCL7B
EPAS1	TBX1	PKP1	LOC615768	LOC781990	B4GAT1	BCL9L
EPHA1	TFAP2A	PLEKHB1	LOC616942	LOC782101	BABAM2	BCR
EPHA10	THAP7	PLSCR4	LOC617219	LOC783497	BACE1	BDH1
EPN2	TMCO1	PPM1F	LOC617406	LOC784038	BAD	BDKRB1
EPPK1	TMEM104	PPP1R26	LOC618581	LOC784305	BAG3	BDNF
EPS15L1	TMEM71	PRDM16	LOC781635	LOC784727	BAG6	BEAN1
ERCC2	TNNT1	PSMD13	LOC781726	LOC785756	BAHCC1	BEGAIN
ERF	TRIM5	PTPN13	LOC782101	LOC785803	BAHD1	BEND4
ERFE	TRPM6	RAD18	LOC783535	LOC786224	BAIAP2	BET1L
ERMARD	TSBP1	RAD9A	LOC783680	LOC786350	BAK1	BGLAP
ESF1	TTC38	RAET1G	LOC784305	LOC786377	BANF2	BHLHE23
ESPNL	TUBA3E	RASA3	LOC784727	LOC786594	BANP	BICD2
ESRP1	UBC	RCL1	LOC785803	LOC786987	BARHL2	BICDL1
ESS2	VWA8	RGS17	LOC785982	LOC787241	BARX1	BICRA
ETV3L	WC1	RHOBTB2	LOC786350	LOC787931	BARX2	BIN1
EVI5L	WC1.3	RNPEPL1	LOC786594	LOC788150	BAZ1B	BLACAT1
EVL	WDFY3	SAFB	LOC786808	LOC789192	BBS1	BLVRA
EVX1	WDR36	SALL3	LOC786987	LOC790886	BCAM	BMP1
EXD3	WSCD2	SBK2	LOC787600	LRP1B	BCAN	BMP4
EXOC2	XRN1	SEC14L6	LOC787628	MACROD2	BCAS1	BMP6
EXOC3L1	ZIC2	SEPTIN10	LOC788150	MCF2L	BCAS3	BMP8A
EXOC3L2	ZNF503	SEPTIN3	LOC789205	MDGA2	BCAS4	BNIP3
EXOC3L4	ZNF865	SERPINA5	LOC790886	ME1	BCCIP	BOK
EXOC7	ZSCAN23	SHH	LPCAT1	MGC134105	BCL11A	BoLA
EXTL1	ZSWIM5	SHOX	LSP1	MGC137454	BCL11B	BOLA-DMB
FA2H		SLC10A6	MAD1L1	MIC1	BCL2	BOLA-DQA5
FAM131B		SLC25A40	MAEA	MMP1	BCL2L1	BPI
FAM131C		SLC2A5	MAF	MTNR1B	BCL2L12	BPIFA2A
FAM161A		SLCO3A1	MAPK8IP2	MUC2	BCL2L13	BPIFB1
FAM193A		SMC5	MCC	MUC5B	BCL3	BPIFB2
FAM20C		SMIM13	MCF2L	MYO3A	BCL7A	BPIFB6
FAM240C		SMURF2	MDGA2	MYO9A	BCL7B	BRAT1
FAM53A		SNAI1	MEIS2	MYT1L	BCL9L	BRD1
FASN		SPINK9	METAP1D	NAA16	BCR	BRD2
FBF1		SPOUT1	MEX3B	NBEAL1	BDH1	BRD3
FBH1		SRRM3	MGC134105	NEB	BDKRB2	BRD3OS
FBXL19		STUM	MGLL	NEK5	BDNF	BRD9
FBXL6		SUN3	MIC1	NEO1	BEGAIN	BRF1
FGD5		TAF4	MICU3	NLRP6	BEND4	BRI3
FGF18		TAGLN3	MKX	OGDH	BEST1	BRMS1
FGF3		TARP	MMP1	OR10AG63	BEST4	BRSK2
FHL3		TCRA	MNT	OR10AG83	BHLHE22	BSCL2
FIZ1		TENT4A	MRLN	OR10D5C	BICD2	BSG
FLI1		TMCO1	MSI1	OR10D5D	BICDL1	BSPRY
FLT4		TMEM104	MTNR1B	OR10U5	BICRA	BSX
FMNL3		TMEM129	MYO7B	OR12D2D	BIN1	BTBD11
FOCAD		TMEM191C	MYO9A	OR12D2G	BIN3	BTBD2
FOXA1		TMEM271	MYT1L	OR13C2D	BLACAT1	BTBD9
FOXB1		TMEM71	NAV1	OR13E15	BLA-DQB	BTD
FOXB2		TNFAIP2	NEB	OR13J1G	BMF	BUB3
FOXC1		TRABD	NEK5	OR1AH3	BMP1	BUD23
FOXD3		TRPM6	NFIC	OR1F1C	BMP2	BVD1.15
FOXF1		TTYH3	NKX1-1	OR1J32	BMP4	BYSL
FOXI1		TUBA1C	NOL4L	OR1L8D	BMP6	C10H14orf93
FOXK1		TUBA3E	NOM1	OR2A67	BMP8A	C10H15orf62
FOXO1		TUBB2A	NOTUM	OR2AD1B	BMP8B	C11H9orf78
FOXO3		TXLNA	NR2F1	OR2AG1	BNIP3	C12H13orf46
FRMD5		UBC	NR2F2	OR2AG1G	BOC	C13H10orf67
FTCD		ULBP17	NR5A1	OR2AV2	BoLA	C13H20orf141
FURIN		VWA8	NRARP	OR2AZ3	BOLA-DQA5	C13H20orf96
GABBR1		WC1	NRBP2	OR2AZ3B	BPHL	C14H8orf90
GABRB3		WC1.3	NYAP1	OR2AZ4C	BPIFA2A	C15H11orf34
GAL3ST1		WDFY3	OAS1X	OR2B28	BPIFB5	C15H11orf96
GAL3ST2		WDR36	OBI1	OR2F1D	BPIFB6	C16H1orf167
GALE		WSCD2	OLIG2	OR2W1	BRAT1	C17H12orf43
GALNTL6		XRN1	OR10U5	OR3A2	BRD1	C18H16orf74
GAREM2		ZEB1	OR13C1	OR4A27	BRD2	C19H17orf107
GAS6		ZNF316	OR13E15	OR4A2I	BRD3	C19H17orf49
GATA3		ZSWIM5	OR13J1G	OR4A47T	BRF1	C1QA
GATA6			OR1O9	OR4C160	BRME1	C1QL1
GBGT1			OR2AD1B	OR4C188	BRSK2	C1QL3
GDF10			OR2AG1G	OR4F13	BSN	C1QTNF12
GDF11			OR2AK3	OR4F14J	BTBD17	C1QTNF4
GDF6			OR2AZ3	OR4F69	BTBD2	C1QTNF6
GFI1			OR2B28	OR4K55B	BTBD9	C1QTNF8
GFI1B			OR2T13	OR4S1	BTD	C1RL
GFUS			OR3A2C	OR51A7	BTG2	C2
GGA3			OR4F14J	OR51A8B	BUD23	C21H14orf132
GGNBP2			OR4F69	OR51F5C	BUD31	C21H14orf180
GGT1			OR51A7	OR51G2	BVD1.15	C21H15orf39
GHDC			OR51F5C	OR51L15	C10H14orf93	C22H3orf20
GID4			OR51L15	OR51L1C	C12H13orf42	C22H3orf22
GJA3			OR51L22	OR51L22	C12H13orf46	C23H6orf132
GJD3			OR51P1B	OR51P1B	C13H10orf67	C23H6orf15
GLB1L2			OR52AB4	OR52E2	C14H8orf90	C25H16orf96
GLB1L3			OR52E18	OR52I1	C15H11orf34	C25H7orf50
GLIPR2			OR52S22	OR52J3	C15H11orf96	C26H10orf90
GLRX3			OR52S24	OR52N1	C16H1orf115	C28H10orf71
GMDS			OR56B2E	OR52N1C	C16H1orf159	C28H1orf198
GMFG			OR5AL8	OR52N2H	C16H1orf167	C29H11orf24
GMIP			OR5AN2	OR52S22	C17H12orf43	C29H11orf86
GNAO1			OR5B145	OR52S23	C18H16orf74	C2CD3
GNB1			OR6C282	OR52S24B	C18H19orf47	C2CD4C
GPC2			OR6C5	OR52Z17	C18H19orf81	C3H1orf226
GPHA2			OR6C74C	OR56B2C	C19H17orf80	C4H7orf57
GPIHBP1			OR7A115	OR5AS1	C1H21orf58	C6H4orf54
GPR132			OR7C71	OR5B145	C1QL3	C9H6orf120
GPR17			OR7G8	OR5D18K	C1QTNF1	CA4
GPR25			OR8C26	OR5M10C	C1QTNF12	CA7
GPS1			OR8K1	OR5M5	C1QTNF4	CABIN1
GPT			OR9A17	OR5P1C	C1QTNF5	CABLES2
GPX5			OR9S15	OR6B17	C1QTNF6	CABP4
GRAMD4			OR9S37	OR6C202	C1R	CACFD1
GREP1			OR9S43B	OR6C22	C21H14orf132	CACNA1A
GRIFIN			OSR1	OR6C282	C21H15orf39	CACNA1B
GRIN1			P2RX3	OR6C38	C22H3orf20	CACNA1C
GRIN2A			PACS2	OR6C4	C22H3orf22	CACNA1D
GRINA			PALD1	OR6C4C	C25H16orf54	CACNA1E
GRK1			PAM	OR6C74C	C25H16orf90	CACNA1G
GRK6			PAX1	OR6C74D	C25H16orf92	CACNA1H
GSC			PCDH7	OR6C7G	C26H10orf90	CACNA1I
GSDMB			PCSK1	OR6D17	C28H10orf71	CACNA2D2
GSDMD			PCSK4	OR6E1B	C28H1orf198	CACNA2D3
GSTA1			PDE5A	OR7A100	C29H11orf24	CACNA2D4
GSTZ1			PEX6	OR7A103	C29H11orf68	CACNB3
GSX1			PGBD5	OR7A115	C29H11orf86	CACNG1
GTF3C5			PHF21A	OR7A121	C29H11orf98	CACNG4
GYPB			PIM3	OR7A122	C2CD2L	CACNG5
H1-8			PKHD1L1	OR7A75	C2CD4C	CACNG6
HAND1			PLD4	OR7A88	C3	CACNG7
HAPSTR1			PLEKHB1	OR7A89	C3H1orf226	CAD
HAS1			PLEKHG6	OR7A91	C5H12orf4	CADM2
HAUS3			PLSCR4	OR7A99	C5H22orf23	CALCOCO1
HCN4			PLXND1	OR8A1	C6H4orf54	CALHM3
HDAC4			PNP	OR8A8	C7H19orf38	CALM3
HDGF			PNPLA3	OR8B1Q	C7H19orf44	CALML4
HEMK1			POLN	OR8C26	C8H8orf74	CALR3
HES6			POU3F3	OR8G3F	C9H6orf120	CAMK2B
HHAT			POU4F1	OR8J19	CA4	CAMK2N1
HHATL			POU4F2	OR8K61	CA5A	CAMK4
HHIPL1			PPM1F	OR8K67	CABIN1	CAMKK2
HIP1R			PPP1R12B	OR8S27	CABLES1	CAMKV
HJURP			PPP1R3G	OR9A17	CABLES2	CAMP
HLX			PPP2R5B	OR9G1	CACHD1	CAMSAP1
HMGA2			PRDM16	OR9K15	CACNA1A	CAMSAP3
HMX1			PRKAR1B	OR9K2I	CACNA1B	CAMTA1
HOXB3			PRMT8	OR9M1	CACNA1C	CANT1
HOXB9			PTCH1	OR9M1D	CACNA1D	CAPN1
HOXD12			PTPN13	OR9S37	CACNA1H	CAPN10
HOXD9			PTPRH	OR9S39	CACNA1I	CAPN2
HPCAL4			PTPRN2	OR9S40	CACNA1S	CAPN7
HPN			PXDN	OR9S43	CACNA2D2	CAPN8
HS6ST1			QKI	OR9S43B	CACNA2D4	CAPNS1
HSD17B8			RADIL	PAG15	CACNB3	CAPS
HTT			RAET1L	PAM	CACNG1	CAPZB
ICOSLG			RASA3	PCSK1	CACNG4	CARD10
IDUA			RCOR1	PDE5A	CACNG5	CARD11
IFFO2			REPIN1	PEX6	CACNG6	CARD19
IFI27			RGCC	PFKFB3	CAD	CARM1
IFI47			RGS17	PGBD5	CADM1	CARMIL3
IFITM10			RHOBTB2	PHF21A	CADM2	CARS1
IFITM2			RNF212	PIK3C2B	CADM3	CARS2
IFNB1			RSPH14	PIM3	CADM4	CASC3
IFNT3			RXRA	PKHD1L1	CALB2	CASKIN2
IFRD2			SAFB	PLEKHB1	CALCOCO1	CASP14
IFT122			SALL3	PLSCR4	CALHM3	CASP16
IFT88			SAMD4A	PLXNA1	CALM1	CASTOR1
IGCGAMMA			SATB2	PNPLA3	CALM3	CASTOR2
IGDCC4			SBF1	PPP1R12B	CALR3	CASZ1
IGF1R			SCN1B	PRKAB2	CALY	CATHL1
IGF2			SDK1	PRKAR1B	CAMK2B	CATHL5
IGF2BP1			SDK2	PRRC1	CAMK2G	CATSPER3
IGF2BP2			SEC14L4	PTPN20	CAMK4	CATSPERD
IGFALS			SEC14L6	PWWP2B	CAMKK1	CATSPERE
IGFN1			SERPINA5	PXDC1	CAMSAP1	CATSPERG
IGHG1			SETD1B	RAD18	CAMSAP3	CAVIN1
IGHM			SH2B2	RAET1G	CAMTA1	CBARP
IGLL1			SH2D4B	RAET1L	CAND2	CBFA2T3
IHH			SH3BP2	RASA3	CAPN1	CBL
IKBKB			SH3BP5	RGS17	CAPN5	CBLC
IKBKE			SH3TC1	RHOBTB2	CAPNS1	CBLIF
IL17REL			SHB	RXFP2	CAPZB	CBLN1
IL32			SHH	SCLT1	CARD10	CBLN2
IL9R			SHISA9	SEC14L4	CARD11	CBS
INCENP			SHOX	SEC14L6	CARD14	CBX2
INHBB			SIRPB1	SERPINA3-3	CARM1	CBX4
INKA2			SIX4	SERPINA3-7	CARMIL3	CBX6
INO80			SLC10A6	SERPINA5	CARS1	CBX7
INPP4A			SLC12A7	SHOX	CARS2	CBX8
INPP5A			SLC24A3	SI	CASC3	CC2D1B
INSM1			SLC25A1	SIRPB1	CASKIN1	CCAR2
IP6K1			SLC2A5	SLC10A6	CASP16	CCBE1
IPO9			SLC32A1	SLC25A40	CASTOR2	CCDC102A
IQANK1			SLC39A13	SLC2A5	CASZ1	CCDC103
IQCE			SLC43A1	SLC35F1	CATHL1	CCDC106
IQCN			SLC6A13	SMIM43	CATHL4	CCDC12
IQSEC1			SLC9A3	SPAG17	CATHL5	CCDC136
IRF4			SLCO3A1	SPINK9	CATSPER1	CCDC157
IRF7			SMPD4	SPTA1	CATSPER3	CCDC167
IRF8			SMURF2	ST8SIA5	CAVIN1	CCDC177
IRS1			SORCS2	STPG2	CBFA2T3	CCDC180
IRX2			SORCS3	STUM	CBL	CCDC183
IRX3			SOX1	STXBP4	CBLN1	CCDC187
IRX5			SOX17	SUN3	CBLN2	CCDC27
IRX6			SOX2	SYNE1	CBR1	CCDC28B
ISG15			SOX4	TAGLN3	CBS	CCDC33
ISLR2			SOX9	TBX1	CBX2	CCDC42
ISOC2			SPINK9	TCRA	CBX4	CCDC57
ITGA7			SRRM3	TECPR1	CBX7	CCDC6
ITGB2			SSH3	TMCO1	CC2D1B	CCDC69
ITM2C			SSPO	TMEM104	CCBE1	CCDC7
ITPKB			ST14	TMEM120A	CCDC102A	CCDC8
JADE2			STAG3	TNFSF10	CCDC103	CCDC88C
JAG1			STUM	TNNT1	CCDC12	CCDC9
JAKMIP3			SUDS3	TRIO	CCDC13	CCDC92
JAZF1			SUN3	TRPM4	CCDC157	CCDC97
JMJD6			TAF4	TRPM5	CCDC166	CCDC9B
JOSD2			TAGLN3	TRPM6	CCDC167	CCL17
KCNAB2			TAP2	TSBP1	CCDC177	CCL25
KCNC1			TEDC1	TSPAN2	CCDC180	CCM2
KCNH3			TERT	TTLL8	CCDC182	CCND2
KCNJ4			TFAP2A	TUBA3E	CCDC184	CCNE2
KCNK9			TFDP1	TXLNA	CCDC187	CCNK
KCNQ1			TGIF1	TXNDC16	CCDC188	CCR6
KCNS2			THYN1	ULBP17	CCDC24	CCR7
KCNT1			TLNRD1	VWA8	CCDC28B	CCSAP
KCP			TMCO1	WC1	CCDC42	CD163L1
KCTD21			TMEM104	WC1-12	CCDC57	CD2
KDM2A			TMEM129	WC1.3	CCDC61	CD200
KDM3B			TMEM191C	WC-7	CCDC69	CD22
KDM4A			TMEM271	WDFY3	CCDC78	CD300A
KHDRBS2			TMEM276	WDR36	CCDC8	CD300E
KIAA0232			TMEM80	WSCD2	CCDC9	CD300LF
KIAA0930			TNIK	XRN1	CCDC92	CD300LG
KIF17			TOLLIP	YEATS4	CCDC92B	CD34
KIF19			TOM1L2	ZPBP	CCDC9B	CD40
KIF1C			TPRA1	ZSWIM5	CCHCR1	CD6
KIF21B			TPSB2		CCL1	CD72
KIF25			TRPM6		CCL14	CD81
KIF26A			TSBP1		CCL17	CD82
KIF26B			TSHZ3		CCM2	CDAN1
KLF10			TTLL1		CCN4	CDC25A
KLF4			TTYH3		CCND2	CDC25B
KLHL14			TUBB2A		CCNE1	CDC42EP5
KLHL21			TXLNA		CCNE2	CDC42SE1
KLHL22			U2AF2		CCNK	CDC45
KLHL25			UBC		CCNL2	CDCP2
KMT2B			UBE2QL1		CCNY	CDH12
KMT2C			VWA8		CCR10	CDH13
KNDC1			WC1.3		CCR6	CDH16
KRBA1			WDFY3		CCR7	CDH2
KRTAP9-2			WDR36		CD163L1	CDH22
KY			WIZ		CD19	CDH23
KYAT1			WSCD2		CD247	CDH24
LAD1			WT1		CD2BP2	CDH4
LAMB3			XRN1		CD300LB	CDH5
LAMC3			YPEL4		CD300LG	CDHR2
LASP1			ZCCHC2		CD34	CDHR4
LBHD2			ZEB1		CD4	CDHR5
LDB2			ZIC5		CD40	CDK1
LDB3			ZNF444		CD6	CDK13
LDLRAP1			ZNF503		CD74	CDK18
LETM1			ZNF521		CD81	CDK20
LHX1			ZNF74		CD82	CDK2AP1
LHX2			ZNF746		CD8A	CDK3
LHX5			ZSWIM5		CD9	CDK4
LHX8			ZSWIM6		CD93	CDK5
LHX9					CDA	CDK5R1
LIMS2					CDC25A	CDK5R2
LMF1					CDC25B	CDK5RAP2
LMF2					CDC34	CDK6
LMTK2					CDC42BPA	CDKN1B
LOC100138853					CDC42BPB	CDKN1C
LOC100141266					CDC42EP4	CDYL
LOC100295712					CDCP2	CDYL2
LOC100296627					CDH12	CEACAM1
LOC100297905					CDH13	CEACAM16
LOC100298434					CDH16	CEBPA
LOC100298789					CDH2	CECR2
LOC100298992					CDH20	CELA3B
LOC100300478					CDH23	CELF3
LOC100300881					CDH26	CELF4
LOC100335553					CDH3	CELF5
LOC100335608					CDH4	CELF6
LOC100336368					CDH5	CELSR1
LOC100336475					CDHR1	CELSR2
LOC100336476					CDHR2	CENPV
LOC100336589					CDHR4	CEP104
LOC100336631					CDK1	CEP131
LOC100336766					CDK13	CEP164
LOC100337044					CDK18	CEP170B
LOC100337053					CDK2AP1	CEP72
LOC100337081					CDK3	CEP85
LOC100337108					CDK5R2	CERS4
LOC100337223					CDK5RAP2	CES3
LOC100337274					CDK6	CFAP100
LOC100847738					CDKN1C	CFAP20
LOC100847773					CDKN2D	CFAP410
LOC100848100					CDPF1	CFAP46
LOC100848171					CDSN	CFAP54
LOC100848463					CDX2	CFAP65
LOC100849046					CDYL	CFAP74
LOC100850276					CEACAM20	CFAP77
LOC100850574					CEBPA	CFAP99
LOC100850808					CEBPB	CFH
LOC100852077					CECR2	CHAC1
LOC101902435					CELF3	CHAD
LOC101902461					CELF4	CHAF1A
LOC101902704					CELF5	CHAF1B
LOC101902742					CELSR1	CHAT
LOC101902902					CELSR2	CHCHD6
LOC101903200					CENPM	CHD2
LOC101903252					CENPT	CHD3
LOC101903586					CENPU	CHD4
LOC101903854					CENPV	CHD6
LOC101904148					CEP104	CHDH
LOC101904605					CEP131	CHERP
LOC101905222					CEP164	CHGA
LOC101905453					CEP170B	CHKA
LOC101905484					CEP250	CHKB
LOC101905894					CEP295NL	CHMP2A
LOC101905992					CEP43	CHMP6
LOC101906171					CEP68	CHMP7
LOC101906200					CERCAM	CHP2
LOC101906312					CERS1	CHPF
LOC101906456					CERS4	CHRM1
LOC101906837					CES1	CHRNA10
LOC101906893					CES2	CHST1
LOC101906985					CFAP100	CHST12
LOC101907157					CFAP157	CHST15
LOC101907227					CFAP20	CHST2
LOC101907579					CFAP410	CHST3
LOC101907627					CFAP46	CHST8
LOC101907857					CFAP54	CHTOP
LOC101909083					CFAP57	CIB2
LOC104969863					CFAP65	CIDEA
LOC104969893					CFAP73	CIITA
LOC104970173					CFAP74	CIPC
LOC104970253					CFAP92	CIST1
LOC104970957					CFAP97D2	CITED2
LOC104972343					CFAP99	CKAP2L
LOC104972581					CFDP1	CKM
LOC104973089					CFH	CLASP1
LOC104973519					CFL1	CLASRP
LOC104975719					CHAC1	CLBA1
LOC104975936					CHAF1B	CLCN1
LOC107131218					CHAT	CLCN2
LOC107131239					CHCHD5	CLCN6
LOC107131258					CHCHD6	CLDN19
LOC107131287					CHCT1	CLDN3
LOC107131473					CHD2	CLDN4
LOC107131498					CHD4	CLDN6
LOC107131597					CHD5	CLDND2
LOC107131854					CHD6	CLEC16A
LOC107131874					CHFR	CLEC18C
LOC107132515					CHGA	CLEC2L
LOC107132535					CHKA	CLEC4G
LOC107133158					CHKB	CLIP2
LOC107133172					CHMP6	CLIP3
LOC112441457					CHRDL2	CLMN
LOC112441461					CHRM1	CLMP
LOC112441462					CHRNA2	CLN3
LOC112441469					CHST1	CLPTM1L
LOC112441494					CHST10	CLSTN1
LOC112441499					CHST12	CLUH
LOC112441508					CHST15	CMBL
LOC112441521					CHST2	CMIP
LOC112441537					CHST3	CMTM3
LOC112441538					CHST8	CNDP2
LOC112441814					CHTOP	CNGA3
LOC112441815					CIB1	CNGB1
LOC112441816					CIB2	CNKSR1
LOC112441879					CIITA	CNN2
LOC112442047					CILP2	CNNM1
LOC112442048					CISD3	CNNM3
LOC112442062					CIST1	CNP
LOC112442063					CIZ1	CNPPD1
LOC112442064					CKB	CNTFR
LOC112442065					CKM	CNTN2
LOC112442214					CKS1B	CNTNAP1
LOC112442239					CLASP1	CNTNAP2
LOC112442322					CLASRP	CNTNAP3
LOC112442366					CLBA1	CNTROB
LOC112442368					CLCF1	COBL
LOC112442391					CLCN1	COG5
LOC112442575					CLCN2	COG7
LOC112442670					CLCN6	COL11A2
LOC112442728					CLDN19	COL13A1
LOC112442753					CLEC16A	COL16A1
LOC112442960					CLEC18C	COL17A1
LOC112443149					CLEC2L	COL18A1
LOC112443194					CLEC3B	COL1A1
LOC112443200					CLEC4G	COL21A1
LOC112443203					CLIP2	COL22A1
LOC112443425					CLK3	COL23A1
LOC112443452					CLMN	COL26A1
LOC112443481					CLMP	COL27A1
LOC112443761					CLN3	COL2A1
LOC112444286					CLN6	COL4A1
LOC112444288					CLP1	COL4A2
LOC112444312					CLPTM1	COL5A1
LOC112444466					CLPTM1L	COL5A3
LOC112444495					CLSTN1	COL6A1
LOC112444532					CLUAP1	COL6A2
LOC112444838					CLUH	COL8A2
LOC112444840					CMBL	COL9A1
LOC112444847					CMIP	COL9A2
LOC112444871					CMTM3	COLEC11
LOC112445860					CNBP	COLQ
LOC112445945					CNDP2	COMMD5
LOC112445996					CNGA3	COPS7A
LOC112446022					CNGB1	COPS9
LOC112446412					CNKSR1	COPZ2
LOC112446440					CNNM3	COQ10A
LOC112446445					CNNM4	COQ4
LOC112446470					CNP	COQ8A
LOC112446673					CNPPD1	COQ8B
LOC112446742					CNTN2	CORO1A
LOC112446748					CNTROB	CORO1C
LOC112446749					COA8	CORO2B
LOC112447312					COG1	CORO6
LOC112447334					COG5	CORO7
LOC112447526					COL11A2	COX4I1
LOC112447756					COL13A1	COX8B
LOC112447880					COL15A1	CPA5
LOC112448269					COL16A1	CPEB1
LOC112448582					COL17A1	CPEB2
LOC112449072					COL18A1	CPLX1
LOC112449074					COL20A1	CPNE2
LOC112449258					COL22A1	CPNE5
LOC112449294					COL26A1	CPNE7
LOC112449355					COL27A1	CPNE9
LOC112449356					COL2A1	CPSF4
LOC112449357					COL4A1	CPSF4L
LOC112449367					COL4A2	CPT1A
LOC115945173					COL5A1	CPT1C
LOC132342071					COL5A3	CPXM1
LOC132342072					COL6A1	CPZ
LOC132342076					COL6A2	CRABP1
LOC132342082					COL6A3	CRABP2
LOC132342088					COL9A1	CRACDL
LOC132342310					COL9A2	CRACR2A
LOC132342374					COLEC11	CRAMP1
LOC132342503					COLEC12	CRAT
LOC132342656					COLQ	CREBBP
LOC132342657					COMMD5	CRHR2
LOC132342667					COMMD9	CRIM1
LOC132342756					COMTD1	CRMP1
LOC132342877					COPE	CROCC
LOC132342884					COQ8A	CROCC2
LOC132343196					CORO2B	CRTAC1
LOC132343259					CORO6	CRTC1
LOC132343308					CORO7	CRTC2
LOC132343316					COTL1	CRTC3
LOC132343317					COX10	CRYAA
LOC132343392					COX4I1	CRYBA2
LOC132343404					COX4I2	CRYBG2
LOC132343405					CPA5	CSF1
LOC132343458					CPAMD8	CSF2
LOC132343488					CPEB2	CSF2RB
LOC132343634					CPLANE2	CSF3R
LOC132343676					CPLX1	CSGALNACT1
LOC132343837					CPLX2	CSK
LOC132343927					CPN2	CSMD1
LOC132343931					CPNE2	CSMD2
LOC132343985					CPNE5	CSNK1G2
LOC132343988					CPSF4L	CSPG4
LOC132344037					CPT1A	CSPG5
LOC132344957					CPT1C	CSRNP1
LOC132345125					CPXM1	CSRP1
LOC132345144					CPXM2	CST6
LOC132345173					CRABP1	CST7
LOC132345339					CRABP2	CTBP1
LOC132345520					CRACDL	CTBP2
LOC132345558					CRACR2A	CTCF
LOC132345596					CRAMP1	CTCFL
LOC132345597					CRB3	CTDP1
LOC132345909					CREB3L4	CTDSP1
LOC132345942					CREBBP	CTDSP2
LOC132346097					CRHR1	CTDSPL
LOC132346281					CRHR2	CTIF
LOC132346583					CRISPLD2	CTNNA1
LOC132346771					CRMP1	CTNNBIP1
LOC132346924					CROCC	CTNS
LOC132346973					CROCC2	CTSA
LOC407148					CRTC1	CTSD
LOC506989					CRYAA	CTSF
LOC508153					CRYBB1	CTTN
LOC508459					CRYBB3	CUEDC1
LOC509513					CRYL1	CUEDC2
LOC511409					CSDC2	CUL7
LOC513210					CSF1	CUL9
LOC513767					CSF2RB	CUTA
LOC514121					CSGALNACT1	CUTAL
LOC514876					CSMD1	CUX1
LOC515149					CSMD2	CUX2
LOC515276					CSNK1E	CXCL12
LOC515755					CSNK1G2	CXCR6
LOC516378					CSPG5	CXXC1
LOC517828					CSRNP1	CXXC5
LOC519132					CST3	CYB5D2
LOC523431					CSTL1	CYB5R1
LOC526789					CTBP1	CYB5R2
LOC529792					CTBP2	CYB5RL
LOC531152					CTCF	CYBC1
LOC532207					CTCFL	CYFIP2
LOC538060					CTDP1	CYGB
LOC615768					CTDSP2	CYP11B1
LOC616149					CTDSPL	CYP1A1
LOC616782					CTF1	CYP21A2
LOC617219					CTIF	CYP26A1
LOC617224					CTNNA1	CYP26B1
LOC618581					CTPS1	CYP2A13
LOC618733					CTSD	CYP2E1
LOC618826					CTSH	CYP2S1
LOC619159					CTSW	CYP4A11
LOC777594					CTSZ	CYP4F47
LOC781635					CTTN	CYSTM1
LOC781710					CUEDC1	CYTH1
LOC781726					CUEDC2	CYTH2
LOC781990					CUL9	CYTH4
LOC782101					CUX1	CZIB
LOC782688					CX3CL1	D2HGDH
LOC783329					CXCL12	DAAM2
LOC783497					CXCL14	DAB2IP
LOC784038					CXXC1	DACT2
LOC784305					CXXC5	DACT3
LOC784727					CYB561	DAG1
LOC784932					CYB5D2	DAGLA
LOC785445					CYB5R3	DAZAP1
LOC785756					CYBC1	DBF4B
LOC785803					CYGB	DBH
LOC786350					CYM	DBX1
LOC786594					CYP11A1	DCAF11
LOC786987					CYP11B1	DCAF5
LOC787241					CYP17A1	DCAF8
LOC787628					CYP1B1	DCDC2C
LOC788150					CYP26A1	DCP1B
LOC789192					CYP26B1	DCPS
LOC790886					CYP2A13	DCTN1
LOXL1					CYP2E1	DDA1
LPCAT3					CYP2S1	DDB2
LPIN3					CYP4A22	DDC
LRATD1					CYREN	DDOST
LRP3					CYSTM1	DDR1
LRP8					CYTH1	DDX20
LRRC14B					CYTH2	DDX42
LRRC27					CYTH4	DDX43
LRRC55					D2HGDH	DDX49
LRRC8A					DAAM2	DEDD2
LRRK1					DAB2IP	DEF6
LSP1					DACH1	DEFB
LSR					DACT2	DENND1A
LSS					DAG1	DENND2B
LTO1					DAGLB	DENND6B
LY6H					DAZAP1	DEPDC5
LYNX1					DBIL5	DES
MAD1L1					DBN1	DGAT2
MADD					DBNDD1	DGCR6L
MAG					DBNDD2	DGKD
MAML3					DBNL	DGKG
MAP2K2					DCAF11	DGKZ
MAP4					DCAKD	DHCR24
MAPK8IP2					DCC	DHDDS
MAPK8IP3					DCHS1	DHRS1
MAPKBP1					DCLK2	DHRS3
MARCHF11					DCPS	DHRS7B
MARCKS					DCST2	DHX30
MAST3					DCTN1	DHX34
MBD1					DCUN1D4	DHX37
MCC					DDC	DHX38
MCPH1					DDN	DIDO1
MCRIP1					DDOST	DIP2A
MDGA2					DDR1	DIP2C
MEA1					DDX11	DIPK1C
MECOM					DDX24	DIPK2A
MED15					DDX31	DIS3L2
MED16					DDX39A	DISC1
MED27					DDX56	DISP3
MEIS2					DEAF1	DLEC1
MEN1					DECR2	DLG4
MEX3B					DEFB	DLG5
MFSD4A					DEFB1	DLGAP2
MGAT4B					DENND1A	DLGAP3
MGAT5					DENND2A	DLGAP4
MGLL					DENND2B	DLK1
MGMT					DENND2D	DLL1
MIB2					DENND3	DLL3
MIC1					DENND4B	DLL4
MICAL3					DEPDC5	DLX1
MIDEAS					DEPTOR	DLX2
MISP					DES	DLX3
MKNK1					DGAT2	DLX5
MKNK2					DGKD	DLX6
MKX					DGKZ	DMAP1
MLLT1					DHCR24	DMBT1
MLPH					DHCR7	DMGDH
MLXIP					DHRS1	DMPK
MLXIPL					DHRS12	DMRT2
MLYCD					DHRS13	DMRT3
MMP28					DHRS3	DMRTA2
MOB2					DHRS7B	DMTN
MOK					DHX32	DNAAF5
MORC2					DHX34	DNAH1
MOSPD3					DHX35	DNAH17
MPG					DHX37	DNAH3
MPP2					DHX38	DNAH6
MPRIP					DIDO1	DNAI2
MRGPRG					DIP2A	DNAI4
MROH1					DIP2C	DNAJA4
MROH2A					DIPK1B	DNAJB12
MRPL23					DIPK2A	DNAJB2
MRPL36					DIS3L2	DNAJB5
MRTFA					DISC1	DNAJB6
MRTO4					DISP2	DNAJB8
MSI1					DISP3	DNAJC1
MSI2					DKKL1	DNAJC11
MSX1					DLEC1	DNAJC22
MTNR1B					DLG4	DNASE1
MTRFR					DLG5	DNHD1
MTSS2					DLGAP2	DNM2
MUC5AC					DLGAP3	DNMBP
MVB12B					DLGAP4	DNMT3A
MXD4					DLK1	DNMT3L
MYBL2					DLL1	DNPEP
MYO18A					DLL4	DOC2B
MYO7A					DLST	DOCK1
MYO9A					DLX1	DOCK2
MYO9B					DLX3	DOCK3
MYOZ3					DLX4	DOCK6
MYT1					DLX5	DOCK8
MZT2B					DLX6	DOK2
N4BP3					DMAC2	DOK4
NAA40					DMBT1	DOT1L
NACC2					DMBX1	DPF2
NAP1L4					DMPK	DPF3
NAV1					DMRT2	DPH3
NCAPD3					DMRT3	DPP3
NCDN					DMRTA2	DPP6
NCKAP5L					DMTN	DPP9
NCKIPSD					DNAAF1	DPRX
NCLN					DNAAF3	DRAP1
NCSTN					DNAAF5	DRC1
NDE1					DNAAF8	DRD2
NDUFA10					DNAH1	DRD4
NEB					DNAH2	DRGX
NECAB2					DNAH5	DSCAML1
NECAB3					DNAH6	DSP
NEK5					DNAJA3	DST
NEK6					DNAJB12	DTX2
NEU2					DNAJB13	DTX4
NEU4					DNAJB6	DTYMK
NFAM1					DNAJC1	DUOX1
NFATC1					DNAJC11	DUOXA1
NFIC					DNAJC5	DUS2
NGFR					DNAJC8	DUSP13
NHLRC4					DNAL4	DUSP15
NISCH					DNASE1	DUSP26
NKPD1					DNASE2	DUSP4
NKX1-2					DNHD1	DUSP7
NKX2-1					DNM1	DVL1
NKX2-2					DNM2	DVL2
NKX2-3					DNMBP	DYNC2I1
NKX2-8					DNMT1	DYSF
NKX3-2					DNMT3A	DZANK1
NKX6-1					DNMT3B	DZIP1L
NLGN2					DNMT3L	E2F1
NLRP5					DNPEP	E2F3
NLRP6					DOC2B	E2F4
NOG					DOC2G	E4F1
NOL4					DOCK1	EAPP
NOL4L					DOCK2	EBF1
NOTCH1					DOCK3	EBF2
NOXA1					DOCK8	EBF3
NPAP1					DOK4	EBF4
NPEPL1					DOLK	EBI3
NPHS1					DPCD	ECE1
NPM3					DPF1	ECE2
NPR3					DPF3	ECEL1
NPW					DPH1	ECHS1
NQO2					DPM1	ECM1
NR2F1					DPP6	ECRG4
NR2F2					DPP9	EDAR
NR5A2					DPYSL5	EDC3
NR6A1					DRD2	EDEM1
NRN1					DRGX	EDN3
NRP1					DSCAML1	EEF1A2
NRXN1					DSP	EEF1AKMT2
NRXN2					DTNB	EEFSEC
NT5DC2					DTX2	EEIG1
NTNG2					DTX4	EFCAB13
NTRK3					DTYMK	EFCAB6
NUMB					DUOXA2	EFCAB8
NUP210					DUS2	EFHC1
NXPH4					DUSP15	EFHD1
NYAP1					DUSP22	EFHD2
OBI1					DUSP26	EFNA1
OBSCN					DUSP28	EFNA5
ODF3B					DUSP4	EFTUD2
ODF3L1					DUSP6	EGLN2
ODF3L2					DUSP7	EGR2
OGA					DXO	EGR3
OGDH					DYNLT4	EGR4
OGFOD2					DYRK1B	EHBP1
OLFM1					DYRK2	EHBP1L1
OLIG3					DYSF	EHD1
ONECUT1					DZIP1L	EHMT1
ONECUT2					E2F2	EIF2B4
OR10AB2					E2F3	EIF4B
OR10D5D					E2F4	EIF4G3
OR11G2C					E4F1	EIF4H
OR13C2					EAPP	EIF5A
OR1AH3					EBF1	EIF5B
OR1L8D					EBF2	EIPR1
OR2A67					EBF3	ELAVL1
OR2AG1					EBF4	ELAVL3
OR2AV2					ECE1	ELF3
OR2AZ3B					ECE2	ELFN1
OR2AZ4C					ECHS1	ELFN2
OR2B28					EDAR	ELL
OR4A2H					EDC4	ELN
OR4C185					EDN3	ELOF1
OR4C188					EEF1AKMT1	ELOVL1
OR4S1					EEF2	ELOVL2
OR51A25					EEF2KMT	ELP5
OR51A4					EEFSEC	ELSPBP1
OR51A7					EEIG1	EMC1
OR51A8B					EFCAB11	EMC8
OR51F5C					EFCAB6	EME1
OR51L1B					EFCAB8	EMID1
OR51L22					EFCC1	EMILIN2
OR51P1B					EFEMP2	EML1
OR52AB10					EFHD1	EML2
OR52S24					EFHD2	EML6
OR52Z17					EFNA3	EMX2
OR5B145					EFNA5	EN1
OR6B17					EFNB2	EN2
OR6C202					EFNB3	ENDOU
OR6C264					EGFL7	ENDOV
OR6C267					EGFR	ENG
OR6C33					EGR2	ENO2
OR6C38					EHBP1	ENPP6
OR6C4C					EHBP1L1	ENPP7
OR6C74C					EHD1	ENTPD6
OR7A106					EHMT1	EP400
OR7A88					EHMT2	EPAS1
OR8A1					EIF4A3	EPB41
OR8A7					EIF4E2	EPB41L1
OR8B1AE					EIF4G1	EPB42
OR8C26					EIF4G3	EPHA1
OR8J19					EIF4H	EPHA10
OR8J2E					EIPR1	EPHA5
OR8K64					ELAC2	EPHA6
OR8K67					ELANE	EPHA8
OR9S37					ELAVL1	EPHB1
OR9S43B					ELAVL3	EPHB2
OSBP2					ELF3	EPHB3
OSBPL10					ELFN1	EPHB6
OSBPL2					ELFN2	EPHX3
OSCAR					ELN	EPN2
OSGIN1					ELOF1	EPOP
OSR1					ELOVL1	EPPK1
OTOG					ELOVL2	EPS15L1
OTP					EMC1	EPS8L2
OTX1					EMG1	EPS8L3
PACS1					EMID1	ERBB3
PACSIN3					EMILIN2	ERBB4
PADI1					EML1	ERC1
PADI4					EML3	ERFE
PAEP					EML6	ERI3
PAG15					EMX1	ERICH1
PANX2					EMX2	ERMARD
PARD6G					EN1	ERN1
PAX2					EN2	ERRFI1
PAX3					ENDOV	ESAM
PAX6					ENHO	ESPN
PBX3					ENO1	ESRP2
PBX4					ENO2	ESRRB
PC					ENPP6	ETV3L
PCBP3					ENPP7	EVA1C
PCCA					ENTPD6	EVC
PCDH10					ENTR1	EVI5L
PCDH17					EOMES	EVL
PCDH8					EP400	EVX1
PCDHGB4					EPAS1	EVX2
PCSK6					EPB41	EWSR1
PCSK7					EPB41L1	EXD3
PDCD1					EPB41L4A	EXOC3
PDE5A					EPB41L4B	EXOC3L4
PDE6B					EPB41L5	EXOC6B
PDGFA					EPB42	EXOG
PDGFRB					EPHA1	EXT2
PDX1					EPHA10	EXTL1
PDXK					EPHA8	EZH2
PEG3					EPHB1	F12
PEMT					EPHB2	F13A1
PEPD					EPHB3	F2
PER2					EPHB6	FA2H
PERM1					EPHX1	FAAH
PEX6					EPHX3	FAAP100
PFKFB3					EPN2	FADD
PGAP4					EPOP	FADS3
PGBD5					EPPK1	FAHD1
PGF					EPS15L1	FAIM2
PGR					EPS8L1	FAM110A
PHC2					EPS8L2	FAM118A
PHF12					EPS8L3	FAM120B
PHF21A					ERAL1	FAM131B
PHLDA3					ERBB2	FAM151A
PHLDB1					ERBB4	FAM161A
PHPT1					ERC1	FAM161B
PHRF1					ERFL	FAM163A
PI4KA					ERGIC1	FAM166A
PI4KB					ERGIC3	FAM166B
PIGU					ERI3	FAM167A
PIK3C2B					ERICH6B	FAM168A
PIK3R4					ERLIN2	FAM169B
PILRA					ERMARD	FAM171A2
PIN1					ERN1	FAM174B
PIP5K1C					ERN2	FAM178B
PISD					ESF1	FAM184B
PITX2					ESRP1	FAM193A
PKDCC					ESRRB	FAM20A
PKHD1L1					ESS2	FAM20C
PKMYT1					ESYT2	FAM240C
PKP1					ETHE1	FAM241B
PKP3					ETNK2	FAM25A
PLA2G2D4					ETS2	FAM72A
PLCL2					ETV2	FAM78A
PLD3					ETV3L	FAM83A
PLD4					ETV4	FAM83F
PLEC					EVA1C	FAM83G
PLEKHB1					EVC	FAM89A
PLEKHH3					EVI5L	FAM98C
PLEKHM1					EVL	FANCI
PLEKHM2					EXD3	FARP1
PLPP7					EXOC3	FARP2
PLSCR4					EXOC3L2	FARS2
PNKD					EXOC3L4	FASN
PNPLA3					EXOC6B	FBH1
PNPLA6					EXOC7	FBL
PNPLA7					EXT2	FBLL1
POC1A					EXTL1	FBLN1
PODN					EZH2	FBLN2
PODXL2					EZR	FBN2
POFUT2					F10	FBN3
POLE					F12	FBRS
POLN					F13A1	FBRSL1
POMGNT1					F2RL3	FBXL16
POU2F2					FA2H	FBXL19
POU3F2					FAAH	FBXL2
POU3F3					FAAP100	FBXO10
POU4F1					FADS3	FBXO11
POU4F3					FAIM2	FBXO15
PPARD					FAM107A	FBXO25
PPIL6					FAM117A	FBXO31
PPOX					FAM118A	FBXO41
PPP1R12B					FAM118B	FBXO44
PPP1R12C					FAM120B	FBXW5
PPP1R13B					FAM131A	FCER2
PPP1R18					FAM131B	FCGRT
PPP2R2C					FAM131C	FCN1
PPP3CA					FAM161A	FCSK
PPP5C					FAM163A	FDFT1
PRAP1					FAM166A	FER1L5
PRDM12					FAM166C	FERMT3
PRDM13					FAM167A	FES
PRDM16					FAM168A	FEZ1
PRKAB2					FAM169B	FEZF2
PROB1					FAM171A2	FGD3
PRODH					FAM178B	FGD5
PRPH					FAM181A	FGF17
PRR5					FAM184B	FGF18
PRRT1B					FAM186B	FGF19
PRSS16					FAM193A	FGF4
PSD					FAM193B	FGF5
PTCH1					FAM20A	FGF6
PTCH2					FAM20C	FGF8
PTGES2					FAM219A	FGF9
PTGIR					FAM222A	FGFR1
PTH2					FAM222B	FGFR4
PTMA					FAM240C	FGFRL1
PTPRF					FAM241A	FGR
PTPRN2					FAM241B	FHDC1
PTPRS					FAM3B	FHL2
PTPRU					FAM3D	FHL3
PTTG1IP					FAM43B	FIBP
PUM1					FAM53A	FICD
PVRIG					FAM53B	FIGNL2
PWP2					FAM78A	FIS1
PXN					FAM83A	FKBP8
PYGB					FAM83D	FKBPL
PYGM					FAM83F	FLCN
QKI					FAM83G	FLI1
QSOX1					FAM89A	FLNB
RAB20					FANCA	FLOT1
RAB3A					FANCE	FLOT2
RAB6B					FANK1	FLRT1
RAD18					FARP1	FLT3LG
RAET1G					FARP2	FLT4
RAF1					FARS2	FLVCR2
RALGDS					FBF1	FMNL1
RAPGEF1					FBH1	FMNL3
RARA					FBLN1	FNDC10
RARB					FBLN2	FOLR2
RARRES2					FBN2	FOLR3
RASA3					FBN3	FOSL2
RASAL1					FBRS	FOXA1
RASGEF1A					FBRSL1	FOXA2
RASGEF1C					FBXL17	FOXA3
RBBP8NL					FBXL18	FOXB1
RBFOX3					FBXL2	FOXB2
RBM33					FBXO10	FOXC1
RCCD1					FBXO11	FOXD2
RCOR1					FBXO15	FOXD3
REEP6					FBXO25	FOXF1
REPIN1					FBXO31	FOXF2
RET					FBXO32	FOXG1
RETREG2					FBXO41	FOXJ1
REXO1					FBXO44	FOXJ2
RFX1					FBXW5	FOXK1
RFX4					FCER2	FOXL2
RGS12					FCGBP	FOXM1
RGS17					FCHO1	FOXN3
RGS20					FCHSD2	FOXN4
RHBDF1					FCN1	FOXO1
RIMS2					FCRL6	FOXO3
RIMS3					FCSK	FOXO6
RIPK1					FDFT1	FOXP4
RNF112					FDPS	FOXQ1
RNF121					FEM1A	FOXRED2
RNF122					FER1L5	FREM2
RNF126					FEZF1	FRMD5
RNF166					FEZF2	FRMD8
RNF207					FFAR3	FRS3
RNF212					FGD2	FSCN3
RNH1					FGD5	FST
RNPEP					FGF18	FTCD
ROBO3					FGF19	FUBP3
RPS2					FGF6	FUOM
RPS21					FGF9	FUT11
RPS6KA1					FGFR1	FXYD2
RPS6KA2					FGFR4	FYCO1
RRP7					FGFRL1	FZD2
RTL1					FGR	FZD5
RUNDC3A					FHAD1	FZD8
RUNX1					FHDC1	GAA
RUNX1T1					FHL3	GAB2
RUNX2					FIBCD1	GABBR1
RUSF1					FIGNL2	GABRA5
S100A5					FKBP11	GABRD
S1PR5					FKBP8	GAD1
SAFB					FLAD1	GAD2
SALL1					FLCN	GAK
SALL3					FLI1	GAL
SARS1					FLNB	GAL3ST1
SAT2					FLNC	GALNT16
SATB2					FLRT1	GALNT2
SCAP					FLT1	GALNT7
SCLY					FLT4	GALNT9
SCN8A					FLYWCH1	GALNTL6
SCNN1A					FMNL1	GALR2
SCRT2					FNBP1	GAPDHS
SCUBE1					FNDC10	GAREM2
SCYL1					FNDC11	GAS1
SDC1					FOCAD	GAS7
SDK2					FOSB	GAS8
SEC14L6					FOSL2	GAT
SEC16A					FOXA1	GATA2
SECTM1					FOXA2	GATA3
SELENBP1					FOXA3	GATA6
SEMA3F					FOXB1	GATAD2A
SEMA4A					FOXB2	GATAD2B
SEMA5A					FOXD1	GATB
SEMA6C					FOXD2	GATD1
SEPTIN10					FOXD3	GBGT1
SEPTIN4					FOXF1	GBX1
SEPTIN5					FOXF2	GBX2
SEPTIN8					FOXG1	GCC1
SERPINA5					FOXJ1	GCK
SERPINA6					FOXJ2	GCN1
SERPINB6					FOXK1	GDF10
SETD1A					FOXL1	GDF6
SF1					FOXL2	GDF7
SFXN5					FOXL3	GDNF
SGTA					FOXN3	GDPD5
SH2B2					FOXO1	GEMIN4
SH2D3A					FOXO3	GFI1
SH3BP2					FOXO6	GFI1B
SH3GLB2					FOXP4	GFOD2
SH3PXD2A					FOXQ1	GFPT2
SH3RF3					FOXS1	GFRA1
SH3TC1					FPGS	GFUS
SHANK2					FRMD3	GGA1
SHANK3					FRMD5	GGA3
SHC1					FRMD8	GGACT
SHH					FRMPD2	GGN
SHISA8					FSTL4	GGT5
SHISA9					FTCD	GHDC
SHISAL1					FUBP3	GHRHR
SHMT2					FUOM	GIGYF1
SHOX					FURIN	GINS4
SIGLEC15					FUT1	GIP
SIGLECL1					FUT11	GIT1
SIK1					FUZ	GJA3
SIM2					FXR2	GJB3
SIX1					FXYD2	GJB4
SIX2					FXYD6	GLB1L
SIX3					FXYD7	GLB1L2
SIX4					FYCO1	GLB1L3
SKOR1					FZD10	GLDN
SKOR2					FZD2	GLI1
SLAMF8					FZD4	GLI2
SLC10A6					FZD5	GLI4
SLC12A6					FZD8	GLIPR1L2
SLC12A7					FZR1	GLIS1
SLC13A5					GAB2	GLIS2
SLC18A3					GABBR1	GLP1R
SLC19A1					GABBR2	GLYCTK
SLC22A17					GABRB3	GLYR1
SLC22A6					GAD1	GMDS
SLC24A3					GAK	GMEB2
SLC25A40					GAL	GMIP
SLC26A9					GAL3ST2	GML
SLC2A1					GALNS	GMPPA
SLC2A5					GALNT10	GNA12
SLC32A1					GALNT14	GNA13
SLC35E2B					GALNT15	GNAS
SLC37A2					GALNT16	GNB1
SLC38A8					GALNT2	GNB1L
SLC39A5					GALNT6	GNB3
SLC45A3					GALNT9	GNG7
SLC45A4					GALNTL6	GNLY
SLC47A2					GALR1	GNMT
SLC4A1					GANAB	GNPTG
SLC66A1					GAREM2	GON4L
SLC66A2					GARNL3	GORASP1
SLC6A12					GARRE1	GPAT2
SLC6A6					GAS2L1	GPAT4
SLC7A4					GAS7	GPATCH8
SLC7A5					GASK1A	GPBAR1
SLC9A1					GAST	GPHA2
SLC9A3					GAT	GPI
SLC9A8					GATA3	GPR107
SLCO3A1					GATA6	GPR108
SLCO4A1					GATAD2A	GPR132
SLITRK5					GATB	GPR157
SLX9					GBGT1	GPR15LG
SMARCA4					GBX2	GPR20
SMG6					GCAT	GPR25
SMIM17					GCHFR	GPR27
SMOC2					GCK	GPR31
SMTNL2					GCN1	GPR61
SMUG1					GDF10	GPR84
SMURF2					GDF11	GPRC5B
SNAI1					GDF6	GPRIN2
SNAP29					GDF7	GPS1
SNED1					GDNF	GPT
SNORC					GDPD5	GPT2
SNX8					GEMIN7	GPX5
SOGA1					GFI1	GRAMD1A
SORBS3					GFI1B	GRAMD1B
SORCS2					GFOD2	GRAMD2A
SORCS3					GFRA2	GRAMD4
SOX13					GFRA4	GRAP
SOX14					GFUS	GRAP2
SOX17					GGA3	GRB10
SOX18					GGACT	GRB2
SOX2					GGT5	GREP1
SOX4					GHRHR	GRID1
SOX7					GHRL	GRID2IP
SOX9					GINS2	GRIK3
SP9					GIPC1	GRIK4
SPATA24					GIPR	GRIK5
SPECC1L					GIT1	GRIN1
SPINK9					GJA3	GRIN2A
SPON2					GJA4	GRIP2
SPZ1					GJD3	GRK1
SREBF1					GLB1L	GRK4
SRM					GLB1L2	GRK5
SSBP4					GLB1L3	GRM4
SSR1					GLI1	GRM6
STARD9					GLI2	GSC
STAT5A					GLI4	GSDMD
STAT5B					GLIPR2	GSE1
STK25					GLIS1	GSN
STRBP					GLIS2	GSTP1
STUM					GLP1R	GSTZ1
SULF2					GLS	GSX1
SUN3					GLTP	GSX2
SURF1					GLYCTK	GTF2E2
SYCE3					GMDS	GTF2H4
SYDE2					GML	GTF2I
SYNE1					GNA11	GTF2IRD1
SYNGAP1					GNA12	GTF3C1
SYNGR1					GNA13	GTF3C5
SYT3					GNAI3	GTPBP1
SYTL3					GNAO1	GUCA1B
TACC3					GNAS	GUCA2B
TAF4					GNAT1	GUCD1
TAFA5					GNB1	GUCY2D
TAGLN3					GNB1L	GYPB
TAPBPL					GNB3	H1-7
TAS1R2					GNG13	H2AC18
TBC1D10C					GNG7	H2BC20
TBC1D14					GNGT2	HAAO
TBC1D22A					GNLY	HAGHL
TBKBP1					GOLGA1	HAS1
TBX15					GOLGA2	HAS3
TBX3					GOLGA7B	HAUS5
TBX4					GON4L	HAUS8
TBX5					GORASP1	HBA1
TCERG1L					GPA33	HCRTR1
TCF20					GPANK1	HDAC1
TCF21					GPAT2	HDAC11
TCF3					GPATCH3	HDAC4
TCF7L1					GPC2	HDAC5
TCIRG1					GPHA2	HDAC7
TECPR2					GPI	HDGF
TECR					GPIHBP1	HDGFL2
TEDC1					GPR107	HECTD3
TEKT2					GPR108	HECTD4
TENT4A					GPR132	HEMK1
TEX22					GPR137B	HERC1
TEX264					GPR157	HERC2
TEX49					GPR161	HES1
TFAP2A					GPR17	HES2
TFAP2C					GPR179	HES3
TFPT					GPR26	HES4
TGIF1					GPR27	HES6
THAP4					GPR45	HEXA
THBS2					GPR55	HEXIM2
THOC5					GPR61	HGFAC
THYN1					GPR62	HIC1
TIE1					GPR68	HID1
TINAGL1					GPRC5B	HILPDA
TJAP1					GPRC5C	HIP1R
TLNRD1					GPRIN2	HIPK2
TLX3					GPS1	HIPK4
TMCC2					GPT2	HIRA
TMCO1					GPX5	HIVEP1
TMEM11					GRAMD1B	HJURP
TMEM121					GRAMD4	HK2
TMEM132B					GRAP	HK3
TMEM150A					GRAP2	HLX
TMEM160					GRB10	HMBOX1
TMEM178B					GREB1	HMCN2
TMEM179					GREB1L	HMGA1
TMEM198					GREP1	HMGA2
TMEM201					GRHL1	HMGCL
TMEM266					GRHPR	HMGXB3
TMEM270					GRID1	HMX1
TMEM271					GRID2IP	HMX2
TMEM59L					GRIFIN	HMX3
TMEM61					GRIK3	HNF1B
TMEM88					GRIN2A	HNRNPAB
TNFAIP2					GRIP2	HNRNPM
TNFRSF12A					GRK2	HOMER2
TNFRSF4					GRK5	HOOK2
TNFSF10					GRM1	HOXA10
TNIP2					GRM2	HOXA13
TNK2					GRM4	HOXA2
TNKS1BP1					GRM6	HOXA5
TNNT3					GRPEL1	HOXB1
TNRC18					GRTP1	HOXB13
TNS1					GSC	HOXB3
TOB2					GSDMA	HOXB8
TOLLIP					GSDME	HOXB9
TONSL					GSE1	HOXC11
TOP3B					GSG1L	HOXC12
TP53I13					GSK3A	HOXC13
TP53TG5					GSN	HOXC6
TPCN2					GSTA1	HOXC9
TPM1					GSTO2	HOXD9
TPO					GSTT1	HP
TPPP					GSTT2	HPCA
TPPP3					GSTZ1	HPCAL4
TPRA1					GSX1	HPS1
TPRG1L					GSX2	HPS4
TRAF3					GTF2E2	HPS6
TRAF3IP1					GTF2I	HPSE2
TRAM2					GTF2IRD1	HRCT1
TRAPPC9					GTF3C1	HRH3
TRIM11					GTF3C5	HS1BP3
TRIM65					GTPBP3	HS3ST3A1
TRIM72					GTPBP4	HS3ST3B1
TRMT61A					GTSE1	HS6ST1
TRMU					GUCA2B	HSD11B2
TROAP					GUCD1	HSD3B7
TRPM2					GUCY1A2	HSF1
TRPM5					GUCY2D	HSF2BP
TRPM6					GUK1	HSF4
TSBP1					GUSB	HSH2D
TSHZ1					GYPB	HSP90AA1
TSHZ3					GZF1	HSPA12B
TSNARE1					H1-8	HSPB1
TSPAN18					H2AC19	HSPB7
TSPAN32					H2BK1	HSPBP1
TSPAN4					HAGH	HSPG2
TSPOAP1					HAND1	HTR1A
TSSC4					HAND2	HTRA1
TTBK1					HAPLN2	HTT
TTC28					HAPSTR1	HUNK
TTC7B					HAS1	HYOU1
TTLL10					HAS3	ICE1
TTLL8					HAUS5	ICOSLG
TUBA1C					HAUS8	ID2
TUBA4A					HBQ1	ID4
TUBGCP3					HCN2	IDH2
TUBGCP6					HCN3	IDO2
TWIST2					HCRTR1	IDUA
TXLNA					HDAC1	IER5L
TXNDC5					HDAC11	IFFO1
U2AF1L4					HDAC4	IFFO2
UAP1L1					HDAC5	IFI27
UBAC1					HDAC7	IFI47
UBALD2					HDHD5	IFITM1
UBC					HDLBP	IFITM10
UBE2J2					HECTD3	IFITM5
UBE2O					HEG1	IFNAA
UBE2R2					HELT	IFNT2
UBL7					HEMK1	IFNT3
UBR5					HES2	IFRD2
UBXN11					HES4	IFT140
UCKL1					HEXA	IGDCC3
ULBP17					HEXD	IGF1R
UNC93A					HEXIM2	IGF2
UNK					HGFAC	IGF2BP1
UPK1A					HGSNAT	IGF2BP2
URAD					HIF3A	IGF2R
URM1					HIGD2A	IGFBP4
USP22					HIP1	IGFBP5
USP35					HIP1R	IGFBP6
USP40					HIPK4	IGFBPL1
USP5					HIRA	IGFN1
UVSSA					HIVEP1	IGHE
UXS1					HIVEP3	IGHG1
VANGL2					HLX	IGHM
VASH1					HM13	IGHMBP2
VASP					HMBOX1	IGLL1
VAV2					HMCES	IGLON5
VAX1					HMCN2	IGSF21
VAX2					HMGA1	IGSF9B
VEGFA					HMGA2	IHH
VIPR2					HMGCL	IKBKB
VPS37D					HMGXB3	IKBKE
VPS4A					HMX1	IKZF4
VSIG2					HMX2	IL13
VWA8					HMX3	IL15RA
WARS1					HNF1B	IL16
WASF2					HNF4A	IL17B
WC1.3					HNRNPU	IL17RA
WC-7					HOGA1	IL17RB
WDFY3					HOMER2	IL17REL
WDR1					HOXA10	IL18BP
WDR25					HOXA7	IL21R
WDR36					HOXB13	IL25
WDR5					HOXB8	IL34
WDR81					HOXC10	IL9R
WDR86					HOXC13	ILK
WDR97					HOXD3	ILRUN
WIPI2					HPCA	ILVBL
WNT10A					HPCAL1	IMPA2
WNT3A					HPCAL4	IMPDH1
WNT4					HPN	INAVA
WNT5A					HPS4	INCENP
WNT6					HPX	INF2
WNT7A					HRH2	ING1
WNT7B					HRH3	ING2
WNT9A					HRK	INHA
WSCD2					HRURF	INHBB
WT1					HS3ST2	INO80
XBP1					HS3ST3B1	INO80E
XRN1					HS3ST4	INPP4A
XXYLT1					HS6ST1	INPP5A
YEATS4					HSD11B1L	INPP5J
YJEFN3					HSD11B2	INSIG1
YPEL1					HSD17B1	INSM1
YPEL4					HSF5	INSM2
ZBTB7A					HSH2D	INSR
ZC3H18					HSP90AA1	INSRR
ZC3H7B					HSPA12A	INTS10
ZEB1					HSPA2	INTS15
ZFPM2					HSPB1	INTS9
ZFR2					HSPBP1	IP6K1
ZFYVE28					HSPG2	IP6K2
ZHX3					HTRA1	IP6K3
ZIC1					HTT	IPO13
ZIC5					HUNK	IPO9
ZMIZ2					HYOU1	IPPK
ZNF219					IAH1	IQANK1
ZNF316					ICE1	IQCA1
ZNF34					ICOSLG	IQCA1L
ZNF408					ID1	IQCE
ZNF444					ID2	IQCK
ZNF467					ID4	IQCN
ZNF469					IDO2	IQSEC1
ZNF503					IER3	IQSEC3
ZNF521					IER5L	IRF2BP1
ZNF581					IFFO1	IRF2BP2
ZNF827					IFFO2	IRF2BPL
ZNF839					IFI27	IRF4
ZNF862					IFI35	IRF5
ZNHIT1					IFI47	IRF8
ZXDC					IFITM10	IRGC
					IFITM2	IRS1
					IFNB1	IRS2
					IFNL3	IRS3
					IFNLR1	IRX1
					IFNT2	IRX2
					IFNT3	IRX3
					IFRD2	IRX4
					IFT122	IRX5
					IFT140	IRX6
					IFT43	ISG15
					IFT88	ISL2
					IGDCC3	ISLR2
					IGF1R	ISM1
					IGF2	ISOC2
					IGF2BP1	ITGA11
					IGF2BP2	ITGA5
					IGF2R	ITGA7
					IGFBP5	ITGB2
					IGFBP6	ITGB4
					IGFN1	ITIH1
					IGHE	ITIH3
					IGHM	ITM2C
					IGHMBP2	ITPK1
					IGLL1	ITPKB
					IGLON5	ITPR3
					IGSF21	ITPRIP
					IGSF23	ITPRIPL2
					IGSF9B	IZUMO1R
					IHH	IZUMO4
					IKBKB	JADE2
					IKBKE	JAG1
					IKZF1	JAG2
					IKZF4	JAK3
					IL13	JAKMIP1
					IL15RA	JAKMIP3
					IL16	JAM3
					IL17B	JARID2
					IL17RB	JCAD
					IL17RE	JDP2
					IL17REL	JMJD8
					IL21R	JPH2
					IL22RA1	JPH3
					IL27	JPH4
					IL2RA	JSP.1
					IL3	JUND
					IL32	JUP
					IL34	KANK3
					IL37	KANSL3
					IL9R	KAT2B
					ILKAP	KATNIP
					ILVBL	KBTBD11
					IMPDH2	KBTBD12
					INCENP	KCMF1
					INF2	KCNA1
					ING1	KCNA2
					ING2	KCNA7
					ING4	KCNC1
					ING5	KCNC3
					INHA	KCNC4
					INHBB	KCNF1
					INKA2	KCNG1
					INO80	KCNH2
					INPP4A	KCNH3
					INPP5A	KCNIP3
					INPP5B	KCNJ12
					INPP5D	KCNJ4
					INPPL1	KCNJ6
					INSIG1	KCNJ9
					INSM1	KCNK10
					INSR	KCNK12
					INSRR	KCNK4
					INSYN1	KCNK5
					INTS1	KCNK9
					INTS10	KCNN4
					INTS3	KCNQ1
					INTS6	KCNQ3
					IP6K2	KCNQ4
					IP6K3	KCNQ5
					IPO9	KCNS2
					IQCC	KCNT1
					IQCE	KCP
					IQCN	KCTD1
					IQGAP3	KCTD10
					IQSEC1	KCTD21
					IRAG1	KDM2B
					IRF2BP2	KDM4A
					IRF2BPL	KDM4B
					IRF4	KDM5B
					IRF5	KDM6B
					IRF7	KEAP1
					IRF8	KEL
					IRF9	KHDRBS3
					IRGC	KHK
					IRGQ	KHNYN
					IRS1	KIAA0232
					IRS2	KIAA0319L
					IRX1	KIAA0513
					IRX3	KIAA0754
					IRX4	KIAA0930
					IRX5	KIAA1522
					ISG20	KIAA1614
					ISL2	KIAA1671
					ISLR2	KIF12
					ISY1	KIF14
					ITGA11	KIF18B
					ITGA2B	KIF1A
					ITGA3	KIF25
					ITGA5	KIF26A
					ITGAE	KIF26B
					ITGB2	KIF3C
					ITGB5	KIF6
					ITGB7	KIF7
					ITIH1	KIFC1
					ITIH3	KIFC2
					ITIH5	KIFC3
					ITM2C	KIR3DS1
					ITPK1	KIRREL1
					ITPKA	KIRREL3
					ITPKB	KISS1
					ITPRIP	KIT
					ITPRIPL2	KLC1
					ITSN1	KLC4
					ITSN2	KLF1
					IZUMO4	KLF11
					JADE2	KLF13
					JAG1	KLF15
					JAK3	KLF2
					JAKMIP1	KLF4
					JAKMIP3	KLHDC4
					JAM3	KLHDC7A
					JARID2	KLHL14
					JCAD	KLHL17
					JDP2	KLHL18
					JMJD4	KLHL21
					JMJD8	KLHL22
					JOSD2	KLHL25
					JPH2	KLHL29
					JPH3	KLK12
					JRK	KLK13
					JUN	KLK8
					JUNB	KLRC1
					JUND	KMT2A
					JUP	KMT2B
					KANK2	KMT2C
					KANK3	KMT2D
					KANSL3	KMT5C
					KAT2B	KNCN
					KATNIP	KNDC1
					KAZALD1	KRBA1
					KAZN	KREMEN1
					KBTBD11	KRI1
					KBTBD12	KRT42
					KCMF1	KRT8
					KCNA1	KRT80
					KCNA2	KRTAP10-11
					KCNA5	KRTAP12-2
					KCNA7	KRTAP9-2
					KCNAB3	KSR2
					KCNC1	KY
					KCNF1	KYAT1
					KCNH2	L3MBTL1
					KCNH3	LAIR1
					KCNH6	LAMA1
					KCNH8	LAMA5
					KCNIP1	LAMB3
					KCNIP3	LAMC3
					KCNJ12	LAMP1
					KCNJ5	LAMTOR2
					KCNJ9	LARP1
					KCNK10	LARP4B
					KCNK12	LASP1
					KCNK13	LAT2
					KCNK15	LBH
					KCNK18	LBHD2
					KCNK3	LBX1
					KCNK5	LDB2
					KCNK9	LDB3
					KCNMA1	LDHA
					KCNMB1	LDLRAD2
					KCNMB4	LDLRAD4
					KCNN1	LDLRAP1
					KCNN2	LEFTY2
					KCNN3	LETM1
					KCNN4	LEXM
					KCNQ1	LGALS3BP
					KCNQ3	LGALS7
					KCNQ4	LGALS7B
					KCNS2	LGI4
					KCNT1	LGR6
					KCTD1	LHPP
					KCTD10	LHX1
					KCTD15	LHX2
					KCTD2	LHX3
					KCTD21	LHX4
					KDELR3	LHX5
					KDM2B	LHX8
					KDM4A	LHX9
					KDM4B	LIF
					KDM5B	LIG1
					KDM7A	LIME1
					KDM8	LIMK1
					KEAP1	LIMS2
					KHDRBS3	LINGO1
					KHK	LIPE
					KIAA0232	LIPG
					KIAA0319L	LITAFD
					KIAA0754	LKAAEAR1
					KIAA0930	LLGL2
					KIAA1522	LMBR1L
					KIAA1614	LMF1
					KIAA1671	LMNA
					KIAA1755	LMO1
					KIF12	LMTK2
					KIF13B	LMX1B
					KIF14	LOC100125266
					KIF16B	LOC100138048
					KIF17	LOC100138633
					KIF18B	LOC100139325
					KIF19	LOC100139881
					KIF1A	LOC100139885
					KIF24	LOC100140174
					KIF25	LOC100140412
					KIF26A	LOC100140431
					KIF26B	LOC100140695
					KIF3B	LOC100140873
					KIF3C	LOC100141258
					KIF6	LOC100141266
					KIF7	LOC100196897
					KIF9	LOC100196899
					KIFC1	LOC100295712
					KIFC2	LOC100296272
					KIFC3	LOC100296412
					KIR3DL2	LOC100296627
					KIR3DS1	LOC100297056
					KIRREL1	LOC100297709
					KIRREL3	LOC100297905
					KLC1	LOC100298420
					KLC2	LOC100298434
					KLC3	LOC100298643
					KLC4	LOC100298789
					KLF10	LOC100298890
					KLF11	LOC100298992
					KLF13	LOC100299023
					KLF15	LOC100299045
					KLF2	LOC100299102
					KLF4	LOC100299712
					KLHDC4	LOC100300014
					KLHDC8A	LOC100300051
					KLHL14	LOC100300442
					KLHL21	LOC100300478
					KLHL22	LOC100300483
					KLHL25	LOC100300896
					KLHL26	LOC100301305
					KLHL29	LOC100335553
					KLHL36	LOC100335608
					KLK10	LOC100336368
					KLK12	LOC100336431
					KLK14	LOC100336443
					KLK4	LOC100336476
					KLRC1	LOC100336589
					KMT2A	LOC100336639
					KMT2C	LOC100336900
					KMT2D	LOC100336907
					KMT5C	LOC100336941
					KNCN	LOC100336982
					KNDC1	LOC100337044
					KNOP1	LOC100337053
					KPNA7	LOC100337076
					KRBA1	LOC100337081
					KREMEN1	LOC100337323
					KRI1	LOC100337457
					KRT14	LOC100568284
					KRT17	LOC100847738
					KRT18	LOC100847773
					KRT32	LOC100848077
					KRT35	LOC100848171
					KRT7	LOC100848331
					KRT78	LOC100848463
					KRT80	LOC100848610
					KRT83	LOC100848815
					KRT86	LOC100849046
					KRTAP10-11	LOC100851552
					KRTAP9-2	LOC100852257
					KSR1	LOC101902128
					KSR2	LOC101902292
					KY	LOC101902366
					KYAT1	LOC101902435
					L3MBTL1	LOC101902461
					L3MBTL2	LOC101902490
					LAIR1	LOC101902630
					LAMB3	LOC101902689
					LAMC3	LOC101902704
					LAMTOR2	LOC101902742
					LAMTOR4	LOC101902787
					LAPTM5	LOC101902968
					LARP1	LOC101902976
					LARP1B	LOC101903200
					LARP4B	LOC101903252
					LARS2	LOC101903261
					LASP1	LOC101903301
					LAT	LOC101903434
					LBHD2	LOC101903647
					LBX1	LOC101903755
					LCN6	LOC101903758
					LCN9	LOC101903854
					LCNL1	LOC101903933
					LDB2	LOC101904148
					LDB3	LOC101904477
					LDLRAD1	LOC101904550
					LDLRAP1	LOC101904605
					LETM1	LOC101904642
					LEXM	LOC101904867
					LFNG	LOC101905136
					LGALS12	LOC101905165
					LGALS2	LOC101905194
					LGALS4	LOC101905222
					LGALS7	LOC101905351
					LGALS7B	LOC101905453
					LGALS8	LOC101905484
					LGI1	LOC101905682
					LGR5	LOC101905746
					LGR6	LOC101905779
					LHPP	LOC101905818
					LHX1	LOC101905894
					LHX2	LOC101906171
					LHX4	LOC101906200
					LHX5	LOC101906312
					LHX6	LOC101906366
					LHX9	LOC101906441
					LIF	LOC101906456
					LIG1	LOC101906985
					LIMD1	LOC101907000
					LIMK1	LOC101907107
					LIMK2	LOC101907330
					LIMS1	LOC101907579
					LIMS2	LOC101907758
[truncated: 2,901 more rows]

## Sheet: Table S8
Table S8: Candidate genes annotated from the top 1% marked by positive selection based on FST in Hainan Yellow Cattle and European commercial cattle breeds.
Gene
COL8A1
BOC
FUT8
ACOT6
DNAL1
EXOC6B
REEP1
IMMT
URM1
U3
CERCAM
SNORA70
ODF2
GLE1
SPTAN1
TMEM255B
ASIP
SNORA73
CSMD3
F13B
CFHR5
CDH13
U6
PTMA
COPS7B
DIMT1
PDE4D
bta-mir-582
PLCXD3
VRK1
SUMF1
FHIT
ERC2
KCTD1
DCC
ZNF385D
AOAH
JAZF1
OR9A16
OR6V1
PIP
ITPR2
TTC39B
ENTREP1
ANXA1
TRAT1
BCL6
RTP2
SST
VEPH1
PDE8B
COPS2
SECISBP2L
UGP2
PTGS1
bta-mir-10175
OR1L8E
SLC27A4
bta-mir-10177
YWHAZ
CNGB3
HNRNPU
DCHS2
RPL6
HECTD4
HSD17B2
FZD2
CEP95
AOX4
AOX2
DNAH5
U2
NT5DC2
TNNC1
SEMA3G
XCR1
FYCO1
PXDC1
HS3ST4
CEP55
FFAR4
SORCS3
ASB17
SCMH1
NAV3
TMPO
SLC25A3
ABCC9
CLEC12A
CLEC2A
CLEC2B
C1R
AMTN
SIRT6
SPINK5
SPINK14
SPINK6
CFAP44
LPP
MBNL1
MRPL35
Metazoa_SRP
bta-mir-219-1
GAS6
C12H13orf46
RASA3
AHCY
MATN2
PDP1
KCNJ2
KCNJ16
PLA2G5
IPO11
TAF4B
RNF152
PIGN
HOOK1
FGGY
ANLN
TMTC2
SLC15A5
ISOC1
SLC27A6
5S_rRNA
TYRP1
APBA1
PTX3
GALK2
VPS54
OR1L12
OR1L8H
OR1L8
OR1L8C
OR1L8F
DLEU7
OXR1
COX20
DESI2
RPS6KC1
KIF14
DDX59
RFLNA
PTPN11
MPHOSPH6
DDX5
SMURF2
MYO3B
PDE6D
SFN
ZDHHC18
PIGV
ARID1A
ARHGEF28
NEK10
SLC4A7
SEM1
SETMAR
CACNA1D
STAB1
NISCH
MYOF
PCNX2
MSH4
OR9A2
CMAS
KLRF2
bta-mir-12002a
OR5W39
MEGF9
PHF7
C1S
YJU2
EBI3
ANKRD24
CREB3L3
PRKN

## Sheet: Table S9
Table S9: Summary of GO and KEGG Pathways Constructed from the Top 1% Candidate Genes Selected Based on FST Positive Selection.
Category	Term	Count	Gene.ratio	PValue	Genes	List Total	Pop Hits	Pop Total	Fold Enrichment	Bonferroni	Benjamini	FDR
KEGG_PATHWAY	bta00140:Steroid hormone biosynthesis	4	4.5977	0.00448163	SULT1E1, UGT1A1, HSD17B2, UGT2A1	44	76	9757	11.6711	0.403422	0.519869	0.519869
GOTERM_CC_DIRECT	GO:0098982~GABA-ergic synapse	3	3.44828	0.00817567	CNTN5, ERBB4, ERC2	85	35	21608	21.7896	0.675241	1	1
GOTERM_MF_DIRECT	GO:0004674~protein serine/threonine kinase activity	5	5.74713	0.0225401	ERN1, PIK3R4, AAK1, CPNE3, NEK2	72	301	19914	4.59441	0.968736	1	1
GOTERM_MF_DIRECT	GO:0004062~aryl sulfotransferase activity	2	2.29885	0.0246956	SULT1B1, SULT1E1	72	7	19914	79.0238	0.977649	1	1
GOTERM_BP_DIRECT	GO:0009887~animal organ morphogenesis	3	3.44828	0.0274951	PBX3, LAMB1, FGF12	74	72	20393	11.4825	0.999981	1	1
GOTERM_BP_DIRECT	GO:0006048~UDP-N-acetylglucosamine biosynthetic process	2	2.29885	0.0282858	GNPDA2, GFPT1	74	8	20393	68.8953	0.999986	1	1
KEGG_PATHWAY	bta01240:Biosynthesis of cofactors	4	4.5977	0.0300347	UGT1A1, UGT2A1, COQ7, DLD	44	154	9757	5.75974	0.970011	1	1
KEGG_PATHWAY	bta04390:Hippo signaling pathway	4	4.5977	0.0320636	PPP1CB, PATJ, FZD2, PARD6G	44	158	9757	5.61392	0.976429	1	1
GOTERM_BP_DIRECT	GO:0032212~positive regulation of telomere maintenance via telomerase	2	2.29885	0.0386883	NEK2, CCT4	74	11	20393	50.1057	1	1	1
GOTERM_CC_DIRECT	GO:0000813~ESCRT I complex	2	2.29885	0.0493881	DIAPH3, MVB12B	85	13	21608	39.1095	0.999031	1	1
GOTERM_BP_DIRECT	GO:0007595~lactation	2	2.29885	0.0523876	ERBB4, CSN3	74	15	20393	36.7441	1	1	1
KEGG_PATHWAY	bta04512:ECM-receptor interaction	3	3.44828	0.0583778	FRAS1, LAMB1, COL6A6	44	89	9757	7.47472	0.99901	1	1
GOTERM_BP_DIRECT	GO:0051923~sulfation	2	2.29885	0.0591649	SULT1B1, SULT1E1	74	17	20393	32.4213	1	1	1
GOTERM_BP_DIRECT	GO:0015031~protein transport	4	4.5977	0.0605773	FRAS1, MVB12B, COMMD1, KLHL20	74	250	20393	4.4093	1	1	1
GOTERM_BP_DIRECT	GO:0050821~protein stabilization	3	3.44828	0.0669011	AAK1, CSN3, CCT4	74	118	20393	7.0063	1	1	1
KEGG_PATHWAY	bta05165:Human papillomavirus infection	5	5.74713	0.0694232	PATJ, FZD2, PARD6G, LAMB1, COL6A6	44	354	9757	3.13206	0.999745	1	1
GOTERM_BP_DIRECT	GO:0006468~protein phosphorylation	5	5.74713	0.0701367	ERN1, ERBB4, PIK3R4, AAK1, NEK2	74	434	20393	3.1749	1	1	1
KEGG_PATHWAY	bta04820:Cytoskeleton in muscle cells	4	4.5977	0.0818298	DIAPH3, CAPZA2, XIRP2, COL6A6	44	232	9757	3.82328	0.999946	1	1
GOTERM_MF_DIRECT	GO:0015020~glucuronosyltransferase activity	2	2.29885	0.0821951	UGT1A1, UGT2A1	72	24	19914	23.0486	0.999998	1	1
GOTERM_BP_DIRECT	GO:0030335~positive regulation of cell migration	3	3.44828	0.083311	CPNE3, LAMB1, RHOD	74	134	20393	6.16973	1	1	1
GOTERM_BP_DIRECT	GO:0016310~phosphorylation	5	5.74713	0.0843247	ERN1, ERBB4, PIK3R4, NEK2, MAP3K13	74	463	20393	2.97604	1	1	1
GOTERM_BP_DIRECT	GO:0001701~in utero embryonic development	3	3.44828	0.0854419	DIAPH3, HSD17B2, SLC30A1	74	136	20393	6.07899	1	1	1
GOTERM_MF_DIRECT	GO:0016791~phosphatase activity	2	2.29885	0.0854714	PPP1CB, SACM1L	72	25	19914	22.1267	0.999999	1	1
GOTERM_BP_DIRECT	GO:0030036~actin cytoskeleton organization	3	3.44828	0.0875895	DIAPH3, CAPZA2, XIRP2	74	138	20393	5.99089	1	1	1
GOTERM_MF_DIRECT	GO:0008194~UDP-glycosyltransferase activity	2	2.29885	0.0919893	UGT1A1, UGT2A1	72	27	19914	20.4877	1	1	1
GOTERM_MF_DIRECT	GO:0008146~sulfotransferase activity	2	2.29885	0.095231	SULT1B1, SULT1E1	72	28	19914	19.756	1	1	1
KEGG_PATHWAY	bta04144:Endocytosis	4	4.5977	0.0962714	MVB12B, CAPZA2, PARD6G, WWP1	44	249	9757	3.56225	0.999991	1	1
GOTERM_BP_DIRECT	GO:0043408~regulation of MAPK cascade	2	2.29885	0.098836	FSHR, HRH4	74	29	20393	19.0056	1	1	1

## Sheet: Table S10
Table S10: BioSamples and coverage depth of Tibetan Cattle, Chaidamu Cattle, Lingnan Cattle, Nanyang Cattle, Guangfeng Cattle, Gir Cattle, Brahman Cattle, Angus Cattle, Red Angus Cattle, and Hereford Cattle downloaded from NCBI.
Breed	Accession number	Mapping rate	Mean depth(X)	Country of origin
Tibetan	SRR5507243	0.9984	14.2	Tibetan, China
Tibetan	SRR5507244	0.9982	11.42	Tibetan, China
Tibetan	SRR5507245	0.9984	11.19	Tibetan, China
Tibetan	SRR5507246	0.9845	10.58	Tibetan, China
Tibetan	SRR5507247	0.9985	11.36	Tibetan, China
Tibetan	SRR5507248	0.9903	25.36	Tibetan, China
Tibetan	SRR5507249	0.9984	27.06	Tibetan, China
Chaidamu	SRR5507268	0.998	10.65	Qinghai, China
Chaidamu	SRR5507269	0.99809	13.38	Qinghai, China
Chaidamu	SRR5507270	0.9938	11.51	Qinghai, China
Chaidamu	SRR5507271	0.99679	10.14	Qinghai, China
Chaidamu	SRR5507272	0.9968	12.23	Qinghai, China
Lingnan	SRR5507215	0.9934	10.74	Shanxi,China
Lingnan	SRR5507216	0.9962	11.01	Shanxi,China
Lingnan	SRR5507217	0.9961	9.53	Shanxi,China
Lingnan	SRR5507218	0.9967	9.51	Shanxi,China
Lingnan	SRR5507219	0.9971	10.91	Shanxi,China
Lingnan	SRR5507220	0.9962	10.87	Shanxi,China
Lingnan	SRR5507221	0.9965	9.08	Shanxi,China
Lingnan	SRR5507222	0.9973	11.39	Shanxi,China
Nanyang	SRR5507233	0.9972	10.61	Henan,China
Nanyang	SRR5507234	0.9923	10.49	Henan,China
Nanyang	SRR5507235	0.9962	10.87	Henan,China
Nanyang	SRR5507236	0.997	9.75	Henan,China
Guangfeng	SRR5507283	0.998	12.03	Jiangxi,China
Guangfeng	SRR5507284	0.9978	9.89	Jiangxi,China
Guangfeng	SRR5507285	0.9981	10.84	Jiangxi,China
Guangfeng	SRR5507286	0.998	10.05	Jiangxi,China
Gir	SRR2016752	0.9921	13.61	Gujarat,India
Gir	SRR2016753	0.9837	4.7	Gujarat,India
Gir	SRR2016754	0.997	10.66	Gujarat,India
Gir	SRR2016755	0.9964	6.73	Gujarat,India
Brahman	SRR2016745	0.9927	4.87	West Bengal,India
Brahman	SRR2016748	0.9971	8.46	West Bengal,India
Brahman	SRR2016749	0.9932	6.61	West Bengal,India
Brahman	SRR2016795	0.9969	6.7	West Bengal,India
Angus	SRR1525582	0.9949	7.14	Aberdeenshire, Scotland, United Kingdom
Angus	SRR1525583	0.9951	7.45	Aberdeenshire, Scotland, United Kingdom
Angus	SRR1525686	0.9907	6.67	Aberdeenshire, Scotland, United Kingdom
Angus	SRR1525687	0.9968	6.7	Aberdeenshire, Scotland, United Kingdom
Angus	SRR1525688	0.9715	7.25	Aberdeenshire, Scotland, United Kingdom
Angus	SRR1355237	0.9902	15.16	Aberdeenshire, Scotland, United Kingdom
Angus	SRR1365144	0.9901	17.91	Aberdeenshire, Scotland, United Kingdom
Angus	SRR1425124	0.9912	18.52	Aberdeenshire, Scotland, United Kingdom
Angus	SRR1365129	0.9888	16.92	Aberdeenshire, Scotland, United Kingdom
Angus	SRR1346376	0.9921	13.92	Aberdeenshire, Scotland, United Kingdom
Red Angus	SRR1525580	0.9941	9.52	Aberdeenshire, Scotland, United Kingdom
Red Angus	SRR1525581	0.9948	7.45	Aberdeenshire, Scotland, United Kingdom
Red Angus	SRR1525600	0.9918	7.02	Aberdeenshire, Scotland, United Kingdom
Red Angus	SRR1525613	0.9938	6.71	Aberdeenshire, Scotland, United Kingdom
Red Angus	SRR1525614	0.9926	7.31	Aberdeenshire, Scotland, United Kingdom
Red Angus	SRR1343172	0.9861	14.39	Aberdeenshire, Scotland, United Kingdom
Red Angus	SRR1355239	0.9904	15.42	Aberdeenshire, Scotland, United Kingdom
Red Angus	SRR1365103	0.9863	16.57	Aberdeenshire, Scotland, United Kingdom
Red Angus	SRR1365113	0.9881	14.93	Aberdeenshire, Scotland, United Kingdom
Red Angus	SRR1425153	0.9942	18.08	Aberdeenshire, Scotland, United Kingdom
Hereford	SRR1343160	0.9801	11.93	Hereford, United Kingdom
Hereford	SRR1346382	0.9477	11.57	Hereford, United Kingdom
Hereford	SRR1346383	0.9859	11.63	Hereford, United Kingdom
Hereford	SRR1346385	0.9868	12.32	Hereford, United Kingdom
Hereford	SRR1346387	0.989	12.72	Hereford, United Kingdom
Hereford	SRR1365124	0.9895	16.12	Hereford, United Kingdom
Hereford	SRR1365126	0.9922	17.34	Hereford, United Kingdom
Hereford	SRR1365128	0.992	16.4	Hereford, United Kingdom
Hereford	SRR1365131	0.9891	16.75	Hereford, United Kingdom
Hereford	SRR1365137	0.9866	14.54	Hereford, United Kingdom
